# Supplementary material for: Bis(μ-9-anthracenemethano­lato)bis­[dimethyl­aluminium(III)]
Source: Acta Crystallogr Sect E Struct Rep Online. 2009 Oct 7;65(Pt 11):m1320. doi: 10.1107/S1600536809040161 (PMC2971356; doi:10.1107/S1600536809040161)
Supplement: Supplementary file 1 [file e-65-m1320-sup1.cif]

##############################################################################
###                                                                        ###
###        Electronic paper (Acta Crystallographica Section E)             ###
###                                                                        ###
##############################################################################
#                                                                            #
# This CIF contains the data in a paper accepted for publication in Acta     #
# Crystallographica Section E. It conforms to the requirements of Notes      #
# for Authors for Section E, and has been peer reviewed under the auspices   #
# of the IUCr Commission on Journals.                                        #
#                                                                            #
# Full details of the Crystallographic Information File format               #
# are given in the paper "The Crystallographic Information File (CIF):       #
# a New Standard Archive File for Crystallography" by S. R. Hall, F. H.      #
# Allen and I. D. Brown [Acta Cryst. (1991), A47, 655-685].                  #
#                                                                            #
# The current version of the core CIF dictionary is obtainable from          #
# ftp://ftp.iucr.org/pub/cif_core.dic. The current version number is 2.4.    #
#                                                                            #
# Software is freely available for graphical display of the structure(s) in  #
# this CIF.  For information consult the CIF home page http://www.iucr.org/  #
# cif/home.html                                                              #
#                                                                            #
# This file may be used for bona fide research purposes within the           #
# scientific community so long as proper attribution is given to the journal # 
# article from which it was obtained.                                        #
#                                                                            #
##############################################################################
                                             
data_I
_audit_creation_method     'SHELXL97'
_chemical_name_systematic
;
Bis(\m-9-anthracenemethanolato)bis[dimethylaluminium(III)]
;
_chemical_name_common     ?
_chemical_formula_moiety     'C34 H34 Al2 O2'
_chemical_formula_sum     'C34 H34 Al2 O2'
_chemical_formula_iupac     '[Al2 (C H3)4 (C15 H11 O)2]'
_chemical_formula_weight     528.57
_chemical_melting_point     ?
_symmetry_cell_setting     triclinic
_symmetry_space_group_name_H-M     'P -1'
_symmetry_space_group_name_Hall     '-P 1'
loop_
    _symmetry_equiv_pos_as_xyz
    'x, y, z'
    '-x, -y, -z'
_cell_length_a     7.7852(3)
_cell_length_b     11.3804(4)
_cell_length_c     17.6749(6)
_cell_angle_alpha     85.683(2)
_cell_angle_beta     79.883(2)
_cell_angle_gamma     74.617(2)
_cell_volume     1485.72(9)
_cell_formula_units_Z     2
_cell_measurement_reflns_used     9970
_cell_measurement_theta_min     2.22
_cell_measurement_theta_max     28.20
_cell_measurement_temperature     296(2)
_exptl_crystal_description     'block'
_exptl_crystal_colour     'colourless'
_exptl_crystal_size_max     0.45
_exptl_crystal_size_mid     0.38
_exptl_crystal_size_min     0.32
_exptl_crystal_density_diffrn     1.181
_exptl_crystal_density_meas     ?
_exptl_crystal_density_method     'not measured'
_exptl_crystal_F_000     560
_exptl_absorpt_coefficient_mu     0.126
_exptl_absorpt_correction_type     'multi-scan'
_exptl_absorpt_process_details     '(SADABS; Bruker, 2008)'
_exptl_absorpt_correction_T_min     0.9453
_exptl_absorpt_correction_T_max     0.9603
_exptl_special_details
;
;
_diffrn_ambient_temperature     296(2)
_diffrn_radiation_type     MoK\a
_diffrn_radiation_wavelength     0.71073
_diffrn_radiation_source     'fine-focus sealed tube'
_diffrn_radiation_monochromator     graphite
_diffrn_measurement_device_type     'Bruker APEXII CCD'
_diffrn_measurement_method     '\f and \w'
_diffrn_detector_area_resol_mean     8.3333
_diffrn_reflns_number     31484
_diffrn_reflns_av_R_equivalents     0.0332
_diffrn_reflns_av_sigmaI/netI     0.0310
_diffrn_reflns_theta_min     1.86
_diffrn_reflns_theta_max     28.38
_diffrn_reflns_theta_full     28.38
_diffrn_measured_fraction_theta_max     0.979
_diffrn_measured_fraction_theta_full     0.979
_diffrn_reflns_limit_h_min     -10
_diffrn_reflns_limit_h_max     10
_diffrn_reflns_limit_k_min     -14
_diffrn_reflns_limit_k_max     15
_diffrn_reflns_limit_l_min     -23
_diffrn_reflns_limit_l_max     23
_refine_special_details
;
 Refinement of <i>F</i>^2^ against ALL reflections. The weighted
 <i>R</i>-factor <i>wR</i> and goodness of fit <i>S</i> are based on
 <i>F</i>^2^, conventional <i>R</i>-factors <i>R</i> are based on <i>F</i>,
 with <i>F</i> set to zero for negative <i>F</i>^2^. The threshold expression
 of <i>F</i>^2^ > \s(<i>F</i>^2^) is used only for calculating
 <i>R</i>-factors(gt) <i>etc</i>. and is not relevant to the choice of
 reflections for refinement. <i>R</i>-factors based on <i>F</i>^2^ are
 statistically about twice as large as those based on <i>F</i>, and
 <i>R</i>-factors based on ALL data will be even larger.
;
_reflns_number_total     7298
_reflns_number_gt     4944
_reflns_threshold_expression     I>2\s(I)
_refine_ls_structure_factor_coef     Fsqd
_refine_ls_matrix_type     full
_refine_ls_R_factor_all     0.0858
_refine_ls_R_factor_gt     0.0581
_refine_ls_wR_factor_gt     0.1951
_refine_ls_wR_factor_ref     0.2340
_refine_ls_goodness_of_fit_ref     1.008
_refine_ls_restrained_S_all     1.008
_refine_ls_number_reflns     7298
_refine_ls_number_parameters     343
_refine_ls_number_restraints     0
_refine_ls_hydrogen_treatment     constr
_refine_ls_weighting_scheme     calc
_refine_ls_weighting_details
                   'calc w=1/[\s^2^(Fo^2^)+(0.17P)^2^] where P=(Fo^2^+2Fc^2^)/3'
_atom_sites_solution_hydrogens     geom
_atom_sites_solution_primary     direct
_atom_sites_solution_secondary     difmap
_refine_ls_shift/su_max     0.002
_refine_ls_shift/su_mean     0.000
_refine_diff_density_max     0.346
_refine_diff_density_min     -0.270
_refine_ls_extinction_method     none
_refine_ls_extinction_coef     ?
loop_
    _atom_type_symbol
    _atom_type_description
    _atom_type_scat_dispersion_real
    _atom_type_scat_dispersion_imag
    _atom_type_scat_source
    'C' 'C' 0.0033 0.0016
                         'International Tables Vol C Tables 4.2.6.8 and 6.1.1.4'
    'H' 'H' 0.0000 0.0000
                         'International Tables Vol C Tables 4.2.6.8 and 6.1.1.4'
    'O' 'O' 0.0106 0.0060
                         'International Tables Vol C Tables 4.2.6.8 and 6.1.1.4'
    'Al' 'Al' 0.0645 0.0514
                         'International Tables Vol C Tables 4.2.6.8 and 6.1.1.4'
_computing_data_collection     '<i>APEX2</i> (Bruker, 2008)'
_computing_cell_refinement     '<i>SAINT-Plus</i> (Bruker, 2008)'
_computing_data_reduction     '<i>SAINT-Plus</i> (Bruker, 2008)'
_computing_structure_solution     '<i>SHELXS97</i> (Sheldrick, 2008)'
_computing_structure_refinement     '<i>SHELXL97</i> (Sheldrick, 2008)'
_computing_molecular_graphics     '<i>SHELXTL</i> (Sheldrick, 2008)'
_computing_publication_material     '<i>SHELXTL</i> (Sheldrick, 2008)'
loop_
    _atom_site_type_symbol
    _atom_site_label
    _atom_site_fract_x
    _atom_site_fract_y
    _atom_site_fract_z
    _atom_site_U_iso_or_equiv
    _atom_site_adp_type
    _atom_site_calc_flag
    _atom_site_refinement_flags
    _atom_site_occupancy
    _atom_site_disorder_assembly
    _atom_site_disorder_group
    Al Al1 0.71289(7) 0.62997(5) 0.30278(4) 0.0483(2) Uani d . 1 . .
    Al Al2 0.36490(7) 0.76614(5) 0.27971(3) 0.0449(2) Uani d . 1 . .
    O O1 0.50638(17) 0.60755(11) 0.27575(8) 0.0466(3) Uani d . 1 . .
    O O2 0.57693(17) 0.79058(12) 0.29925(9) 0.0501(4) Uani d . 1 . .
    C C1 0.4531(3) 0.50037(18) 0.26509(14) 0.0550(5) Uani d . 1 . .
    H H1A 0.3752 0.5170 0.2262 0.066 Uiso calc R 1 . .
    H H1B 0.3847 0.4779 0.3128 0.066 Uiso calc R 1 . .
    C C2 0.6143(2) 0.39518(17) 0.24061(12) 0.0460(4) Uani d . 1 . .
    C C3 0.6999(3) 0.3874(2) 0.16343(13) 0.0571(5) Uani d . 1 . .
    C C4 0.6426(5) 0.4791(3) 0.10646(17) 0.0878(9) Uani d . 1 . .
    H H4A 0.5446 0.5454 0.1197 0.105 Uiso calc R 1 . .
    C C5 0.7327(7) 0.4689(5) 0.0324(2) 0.1269(16) Uani d . 1 . .
    H H5A 0.6961 0.5290 -0.0043 0.152 Uiso calc R 1 . .
    C C6 0.8791(8) 0.3689(5) 0.0114(2) 0.143(2) Uani d . 1 . .
    H H6A 0.9359 0.3626 -0.0396 0.171 Uiso calc R 1 . .
    C C7 0.9404(5) 0.2806(4) 0.06366(19) 0.1063(12) Uani d . 1 . .
    H H7A 1.0406 0.2165 0.0487 0.128 Uiso calc R 1 . .
    C C8 0.8509(3) 0.2866(2) 0.14130(14) 0.0662(7) Uani d . 1 . .
    C C9 0.9068(3) 0.1975(2) 0.19499(16) 0.0651(6) Uani d . 1 . .
    H H9A 1.0028 0.1310 0.1794 0.078 Uiso calc R 1 . .
    C C10 0.8260(3) 0.20243(18) 0.27155(13) 0.0509(5) Uani d . 1 . .
    C C11 0.8872(3) 0.1102(2) 0.32601(19) 0.0709(7) Uani d . 1 . .
    H H11A 0.9810 0.0429 0.3098 0.085 Uiso calc R 1 . .
    C C12 0.8137(4) 0.1174(3) 0.40009(19) 0.0814(8) Uani d . 1 . .
    H H12A 0.8572 0.0564 0.4351 0.098 Uiso calc R 1 . .
    C C13 0.6709(4) 0.2172(3) 0.42484(15) 0.0720(7) Uani d . 1 . .
    H H13A 0.6209 0.2218 0.4767 0.086 Uiso calc R 1 . .
    C C14 0.6036(3) 0.3072(2) 0.37536(13) 0.0580(6) Uani d . 1 . .
    H H14A 0.5074 0.3718 0.3938 0.070 Uiso calc R 1 . .
    C C15 0.6778(2) 0.30507(17) 0.29495(11) 0.0435(4) Uani d . 1 . .
    C C16 0.7421(4) 0.5780(2) 0.40803(15) 0.0778(8) Uani d . 1 . .
    H H16A 0.8646 0.5327 0.4093 0.117 Uiso calc R 1 . .
    H H16B 0.6624 0.5273 0.4276 0.117 Uiso calc R 1 . .
    H H16C 0.7136 0.6482 0.4392 0.117 Uiso calc R 1 . .
    C C17 0.9212(3) 0.6023(2) 0.22087(17) 0.0745(7) Uani d . 1 . .
    H H17A 1.0257 0.5541 0.2408 0.112 Uiso calc R 1 . .
    H H17B 0.9420 0.6792 0.2013 0.112 Uiso calc R 1 . .
    H H17C 0.8986 0.5600 0.1802 0.112 Uiso calc R 1 . .
    C C18 0.6307(3) 0.89486(18) 0.31628(13) 0.0550(5) Uani d . 1 . .
    H H18A 0.7572 0.8851 0.2951 0.066 Uiso calc R 1 . .
    H H18B 0.6175 0.9003 0.3716 0.066 Uiso calc R 1 . .
    C C19 0.5213(3) 1.01085(17) 0.28411(11) 0.0450(4) Uani d . 1 . .
    C C20 0.3866(2) 1.09329(17) 0.33176(10) 0.0401(4) Uani d . 1 . .
    C C21 0.3403(3) 1.0730(2) 0.41330(12) 0.0514(5) Uani d . 1 . .
    H H21A 0.3966 1.0001 0.4364 0.062 Uiso calc R 1 . .
    C C22 0.2155(3) 1.1591(2) 0.45698(14) 0.0625(6) Uani d . 1 . .
    H H22A 0.1897 1.1442 0.5097 0.075 Uiso calc R 1 . .
    C C23 0.1249(3) 1.2691(2) 0.42521(15) 0.0659(6) Uani d . 1 . .
    H H23A 0.0414 1.3271 0.4565 0.079 Uiso calc R 1 . .
    C C24 0.1592(3) 1.2906(2) 0.34909(15) 0.0601(6) Uani d . 1 . .
    H H24A 0.0965 1.3632 0.3279 0.072 Uiso calc R 1 . .
    C C25 0.2891(3) 1.20518(18) 0.30016(12) 0.0460(4) Uani d . 1 . .
    C C26 0.3239(3) 1.2290(2) 0.22149(13) 0.0574(6) Uani d . 1 . .
    H H26A 0.2579 1.3008 0.2007 0.069 Uiso calc R 1 . .
    C C27 0.4547(4) 1.1484(2) 0.17324(13) 0.0614(6) Uani d . 1 . .
    C C28 0.4924(5) 1.1736(3) 0.09214(15) 0.0921(10) Uani d . 1 . .
    H H28A 0.4240 1.2435 0.0705 0.110 Uiso calc R 1 . .
    C C29 0.6261(7) 1.0967(4) 0.04722(17) 0.1195(15) Uani d . 1 . .
    H H29A 0.6502 1.1150 -0.0051 0.143 Uiso calc R 1 . .
    C C30 0.7283(6) 0.9909(4) 0.0774(2) 0.1214(15) Uani d . 1 . .
    H H30A 0.8206 0.9396 0.0452 0.146 Uiso calc R 1 . .
    C C31 0.6957(4) 0.9609(3) 0.15368(16) 0.0860(9) Uani d . 1 . .
    H H31A 0.7643 0.8886 0.1728 0.103 Uiso calc R 1 . .
    C C32 0.5583(3) 1.0386(2) 0.20398(12) 0.0560(5) Uani d . 1 . .
    C C33 0.3002(4) 0.8271(3) 0.17994(14) 0.0738(7) Uani d . 1 . .
    H H33A 0.1750 0.8706 0.1863 0.111 Uiso calc R 1 . .
    H H33B 0.3209 0.7599 0.1469 0.111 Uiso calc R 1 . .
    H H33C 0.3728 0.8810 0.1574 0.111 Uiso calc R 1 . .
    C C34 0.1772(3) 0.7840(2) 0.37059(14) 0.0673(6) Uani d . 1 . .
    H H34A 0.0645 0.8314 0.3570 0.101 Uiso calc R 1 . .
    H H34B 0.2097 0.8245 0.4095 0.101 Uiso calc R 1 . .
    H H34C 0.1652 0.7049 0.3898 0.101 Uiso calc R 1 . .
loop_
    _atom_site_aniso_label
    _atom_site_aniso_U_11
    _atom_site_aniso_U_22
    _atom_site_aniso_U_33
    _atom_site_aniso_U_12
    _atom_site_aniso_U_13
    _atom_site_aniso_U_23
    Al1 0.0401(3) 0.0352(3) 0.0677(4) -0.0034(2) -0.0115(3) -0.0059(3)
    Al2 0.0410(3) 0.0354(3) 0.0551(4) -0.0032(2) -0.0095(2) -0.0001(2)
    O1 0.0405(7) 0.0330(7) 0.0656(8) -0.0061(5) -0.0100(6) -0.0060(6)
    O2 0.0437(7) 0.0330(7) 0.0742(9) -0.0088(5) -0.0121(6) -0.0041(6)
    C1 0.0448(10) 0.0343(11) 0.0875(15) -0.0110(8) -0.0136(10) -0.0016(10)
    C2 0.0431(9) 0.0333(10) 0.0643(12) -0.0127(7) -0.0097(8) -0.0056(8)
    C3 0.0709(14) 0.0490(12) 0.0601(12) -0.0285(10) -0.0148(10) 0.0017(10)
    C4 0.124(3) 0.080(2) 0.0741(17) -0.0458(18) -0.0311(16) 0.0150(14)
    C5 0.195(5) 0.136(4) 0.071(2) -0.085(4) -0.028(3) 0.032(2)
    C6 0.201(5) 0.191(6) 0.059(2) -0.112(5) 0.021(2) -0.015(3)
    C7 0.121(3) 0.120(3) 0.077(2) -0.050(2) 0.0299(19) -0.036(2)
    C8 0.0713(15) 0.0648(16) 0.0659(14) -0.0290(12) 0.0059(11) -0.0211(12)
    C9 0.0531(12) 0.0468(13) 0.0918(17) -0.0092(10) 0.0008(11) -0.0232(12)
    C10 0.0446(10) 0.0341(10) 0.0768(14) -0.0114(8) -0.0125(9) -0.0082(9)
    C11 0.0621(14) 0.0389(13) 0.119(2) -0.0142(10) -0.0352(14) 0.0051(13)
    C12 0.092(2) 0.0694(19) 0.102(2) -0.0431(16) -0.0486(17) 0.0321(16)
    C13 0.0897(18) 0.082(2) 0.0616(14) -0.0488(16) -0.0242(13) 0.0115(13)
    C14 0.0592(12) 0.0580(14) 0.0635(13) -0.0270(10) -0.0065(10) -0.0096(10)
    C15 0.0408(9) 0.0344(10) 0.0598(11) -0.0147(7) -0.0107(8) -0.0057(8)
    C16 0.0953(19) 0.0590(16) 0.0813(17) -0.0070(14) -0.0378(15) -0.0061(13)
    C17 0.0463(12) 0.0707(18) 0.1021(19) -0.0134(11) 0.0024(12) -0.0149(14)
    C18 0.0538(11) 0.0385(11) 0.0758(14) -0.0087(9) -0.0203(10) -0.0096(10)
    C19 0.0500(10) 0.0348(10) 0.0559(11) -0.0174(8) -0.0141(8) -0.0006(8)
    C20 0.0446(9) 0.0337(9) 0.0489(10) -0.0186(7) -0.0141(7) 0.0017(7)
    C21 0.0567(11) 0.0488(12) 0.0544(11) -0.0226(9) -0.0135(9) 0.0064(9)
    C22 0.0649(13) 0.0680(16) 0.0582(12) -0.0289(12) 0.0008(10) -0.0070(11)
    C23 0.0548(13) 0.0591(15) 0.0837(17) -0.0167(11) -0.0018(11) -0.0162(12)
    C24 0.0520(12) 0.0388(12) 0.0912(17) -0.0103(9) -0.0188(11) -0.0012(11)
    C25 0.0467(10) 0.0377(10) 0.0603(11) -0.0193(8) -0.0165(8) 0.0055(8)
    C26 0.0707(14) 0.0456(12) 0.0670(13) -0.0274(10) -0.0292(11) 0.0166(10)
    C27 0.0900(17) 0.0613(15) 0.0494(11) -0.0433(13) -0.0216(11) 0.0061(10)
    C28 0.144(3) 0.096(2) 0.0536(14) -0.060(2) -0.0243(16) 0.0117(15)
    C29 0.201(4) 0.131(4) 0.0437(14) -0.086(3) 0.003(2) -0.0071(18)
    C30 0.177(4) 0.118(3) 0.073(2) -0.070(3) 0.036(2) -0.038(2)
    C31 0.106(2) 0.0741(19) 0.0757(17) -0.0322(16) 0.0162(15) -0.0268(14)
    C32 0.0733(14) 0.0493(13) 0.0544(11) -0.0314(11) -0.0076(10) -0.0090(9)
    C33 0.0879(18) 0.0706(18) 0.0672(15) -0.0211(14) -0.0297(13) 0.0142(12)
    C34 0.0529(12) 0.0675(16) 0.0729(15) -0.0059(11) -0.0001(10) -0.0059(12)
_geom_special_details
;
 All s.u.'s (except the s.u. in the dihedral angle between two l.s. planes)
 are estimated using the full covariance matrix. The cell s.u.'s are taken
 into account individually in the estimation of s.u.'s in distances, angles
 and torsion angles; correlations between s.u.'s in cell parameters are only
 used when they are defined by crystal symmetry. An approximate (isotropic)
 treatment of cell s.u.'s is used for estimating s.u.'s involving l.s. planes.
;
loop_
    _geom_bond_atom_site_label_1
    _geom_bond_atom_site_label_2
    _geom_bond_site_symmetry_2
    _geom_bond_distance
    _geom_bond_publ_flag
    Al1 O1 . 1.8396(13) ?
    Al1 O2 . 1.8560(14) ?
    Al1 C16 . 1.943(3) ?
    Al1 C17 . 1.949(2) ?
    Al1 Al2 . 2.8236(8) ?
    Al2 O2 . 1.8384(14) ?
    Al2 O1 . 1.8473(14) ?
    Al2 C33 . 1.946(2) ?
    Al2 C34 . 1.956(2) ?
    O1 C1 . 1.424(2) ?
    O2 C18 . 1.427(2) ?
    C1 C2 . 1.512(3) ?
    C1 H1A . 0.9700 ?
    C1 H1B . 0.9700 ?
    C2 C15 . 1.403(3) ?
    C2 C3 . 1.407(3) ?
    C3 C8 . 1.429(3) ?
    C3 C4 . 1.433(4) ?
    C4 C5 . 1.369(5) ?
    C4 H4A . 0.9300 ?
    C5 C6 . 1.400(6) ?
    C5 H5A . 0.9300 ?
    C6 C7 . 1.360(6) ?
    C6 H6A . 0.9300 ?
    C7 C8 . 1.423(4) ?
    C7 H7A . 0.9300 ?
    C8 C9 . 1.373(4) ?
    C9 C10 . 1.387(3) ?
    C9 H9A . 0.9300 ?
    C10 C11 . 1.414(3) ?
    C10 C15 . 1.434(3) ?
    C11 C12 . 1.333(4) ?
    C11 H11A . 0.9300 ?
    C12 C13 . 1.396(4) ?
    C12 H12A . 0.9300 ?
    C13 C14 . 1.353(4) ?
    C13 H13A . 0.9300 ?
    C14 C15 . 1.437(3) ?
    C14 H14A . 0.9300 ?
    C16 H16A . 0.9600 ?
    C16 H16B . 0.9600 ?
    C16 H16C . 0.9600 ?
    C17 H17A . 0.9600 ?
    C17 H17B . 0.9600 ?
    C17 H17C . 0.9600 ?
    C18 C19 . 1.501(3) ?
    C18 H18A . 0.9700 ?
    C18 H18B . 0.9700 ?
    C19 C20 . 1.406(3) ?
    C19 C32 . 1.424(3) ?
    C20 C25 . 1.428(3) ?
    C20 C21 . 1.439(3) ?
    C21 C22 . 1.359(3) ?
    C21 H21A . 0.9300 ?
    C22 C23 . 1.395(4) ?
    C22 H22A . 0.9300 ?
    C23 C24 . 1.342(3) ?
    C23 H23A . 0.9300 ?
    C24 C25 . 1.419(3) ?
    C24 H24A . 0.9300 ?
    C25 C26 . 1.389(3) ?
    C26 C27 . 1.387(4) ?
    C26 H26A . 0.9300 ?
    C27 C32 . 1.422(4) ?
    C27 C28 . 1.435(3) ?
    C28 C29 . 1.345(5) ?
    C28 H28A . 0.9300 ?
    C29 C30 . 1.382(6) ?
    C29 H29A . 0.9300 ?
    C30 C31 . 1.362(4) ?
    C30 H30A . 0.9300 ?
    C31 C32 . 1.414(3) ?
    C31 H31A . 0.9300 ?
    C33 H33A . 0.9600 ?
    C33 H33B . 0.9600 ?
    C33 H33C . 0.9600 ?
    C34 H34A . 0.9600 ?
    C34 H34B . 0.9600 ?
    C34 H34C . 0.9600 ?
loop_
    _geom_angle_atom_site_label_1
    _geom_angle_atom_site_label_2
    _geom_angle_atom_site_label_3
    _geom_angle_site_symmetry_1
    _geom_angle_site_symmetry_3
    _geom_angle
    _geom_angle_publ_flag
    O1 Al1 O2 . . 79.89(6) ?
    O1 Al1 C16 . . 113.50(10) ?
    O2 Al1 C16 . . 110.32(9) ?
    O1 Al1 C17 . . 114.72(10) ?
    O2 Al1 C17 . . 110.62(10) ?
    C16 Al1 C17 . . 120.46(13) ?
    O1 Al1 Al2 . . 40.12(4) ?
    O2 Al1 Al2 . . 39.93(4) ?
    C16 Al1 Al2 . . 116.40(9) ?
    C17 Al1 Al2 . . 122.85(9) ?
    O2 Al2 O1 . . 80.15(6) ?
    O2 Al2 C33 . . 115.53(10) ?
    O1 Al2 C33 . . 111.86(10) ?
    O2 Al2 C34 . . 112.98(9) ?
    O1 Al2 C34 . . 109.75(9) ?
    C33 Al2 C34 . . 119.67(12) ?
    O2 Al2 Al1 . . 40.39(4) ?
    O1 Al2 Al1 . . 39.92(4) ?
    C33 Al2 Al1 . . 124.36(9) ?
    C34 Al2 Al1 . . 115.69(8) ?
    C1 O1 Al1 . . 132.01(11) ?
    C1 O1 Al2 . . 127.49(11) ?
    Al1 O1 Al2 . . 99.97(6) ?
    C18 O2 Al2 . . 134.10(12) ?
    C18 O2 Al1 . . 125.88(11) ?
    Al2 O2 Al1 . . 99.69(6) ?
    O1 C1 C2 . . 111.61(15) ?
    O1 C1 H1A . . 109.3 ?
    C2 C1 H1A . . 109.3 ?
    O1 C1 H1B . . 109.3 ?
    C2 C1 H1B . . 109.3 ?
    H1A C1 H1B . . 108.0 ?
    C15 C2 C3 . . 120.10(19) ?
    C15 C2 C1 . . 119.84(19) ?
    C3 C2 C1 . . 120.1(2) ?
    C2 C3 C8 . . 119.2(2) ?
    C2 C3 C4 . . 122.0(2) ?
    C8 C3 C4 . . 118.8(2) ?
    C5 C4 C3 . . 119.8(4) ?
    C5 C4 H4A . . 120.1 ?
    C3 C4 H4A . . 120.1 ?
    C4 C5 C6 . . 120.7(4) ?
    C4 C5 H5A . . 119.7 ?
    C6 C5 H5A . . 119.7 ?
    C7 C6 C5 . . 121.6(3) ?
    C7 C6 H6A . . 119.2 ?
    C5 C6 H6A . . 119.2 ?
    C6 C7 C8 . . 119.9(4) ?
    C6 C7 H7A . . 120.1 ?
    C8 C7 H7A . . 120.1 ?
    C9 C8 C7 . . 121.3(3) ?
    C9 C8 C3 . . 119.6(2) ?
    C7 C8 C3 . . 119.1(3) ?
    C8 C9 C10 . . 122.7(2) ?
    C8 C9 H9A . . 118.7 ?
    C10 C9 H9A . . 118.7 ?
    C9 C10 C11 . . 121.7(2) ?
    C9 C10 C15 . . 118.2(2) ?
    C11 C10 C15 . . 120.1(2) ?
    C12 C11 C10 . . 121.5(3) ?
    C12 C11 H11A . . 119.2 ?
    C10 C11 H11A . . 119.2 ?
    C11 C12 C13 . . 119.7(2) ?
    C11 C12 H12A . . 120.2 ?
    C13 C12 H12A . . 120.2 ?
    C14 C13 C12 . . 121.7(3) ?
    C14 C13 H13A . . 119.1 ?
    C12 C13 H13A . . 119.1 ?
    C13 C14 C15 . . 121.3(2) ?
    C13 C14 H14A . . 119.4 ?
    C15 C14 H14A . . 119.4 ?
    C2 C15 C10 . . 120.14(19) ?
    C2 C15 C14 . . 124.20(19) ?
    C10 C15 C14 . . 115.7(2) ?
    Al1 C16 H16A . . 109.5 ?
    Al1 C16 H16B . . 109.5 ?
    H16A C16 H16B . . 109.5 ?
    Al1 C16 H16C . . 109.5 ?
    H16A C16 H16C . . 109.5 ?
    H16B C16 H16C . . 109.5 ?
    Al1 C17 H17A . . 109.5 ?
    Al1 C17 H17B . . 109.5 ?
    H17A C17 H17B . . 109.5 ?
    Al1 C17 H17C . . 109.5 ?
    H17A C17 H17C . . 109.5 ?
    H17B C17 H17C . . 109.5 ?
    O2 C18 C19 . . 112.21(16) ?
    O2 C18 H18A . . 109.2 ?
    C19 C18 H18A . . 109.2 ?
    O2 C18 H18B . . 109.2 ?
    C19 C18 H18B . . 109.2 ?
    H18A C18 H18B . . 107.9 ?
    C20 C19 C32 . . 119.69(19) ?
    C20 C19 C18 . . 121.31(18) ?
    C32 C19 C18 . . 118.98(19) ?
    C19 C20 C25 . . 120.19(18) ?
    C19 C20 C21 . . 123.53(19) ?
    C25 C20 C21 . . 116.28(18) ?
    C22 C21 C20 . . 120.8(2) ?
    C22 C21 H21A . . 119.6 ?
    C20 C21 H21A . . 119.6 ?
    C21 C22 C23 . . 122.0(2) ?
    C21 C22 H22A . . 119.0 ?
    C23 C22 H22A . . 119.0 ?
    C24 C23 C22 . . 119.4(2) ?
    C24 C23 H23A . . 120.3 ?
    C22 C23 H23A . . 120.3 ?
    C23 C24 C25 . . 121.5(2) ?
    C23 C24 H24A . . 119.2 ?
    C25 C24 H24A . . 119.2 ?
    C26 C25 C24 . . 120.9(2) ?
    C26 C25 C20 . . 119.19(19) ?
    C24 C25 C20 . . 119.94(19) ?
    C27 C26 C25 . . 121.6(2) ?
    C27 C26 H26A . . 119.2 ?
    C25 C26 H26A . . 119.2 ?
    C26 C27 C32 . . 120.1(2) ?
    C26 C27 C28 . . 121.7(3) ?
    C32 C27 C28 . . 118.2(3) ?
    C29 C28 C27 . . 120.4(3) ?
    C29 C28 H28A . . 119.8 ?
    C27 C28 H28A . . 119.8 ?
    C28 C29 C30 . . 121.2(3) ?
    C28 C29 H29A . . 119.4 ?
    C30 C29 H29A . . 119.4 ?
    C31 C30 C29 . . 120.9(3) ?
    C31 C30 H30A . . 119.6 ?
    C29 C30 H30A . . 119.6 ?
    C30 C31 C32 . . 120.6(3) ?
    C30 C31 H31A . . 119.7 ?
    C32 C31 H31A . . 119.7 ?
    C31 C32 C27 . . 118.7(2) ?
    C31 C32 C19 . . 122.2(2) ?
    C27 C32 C19 . . 119.2(2) ?
    Al2 C33 H33A . . 109.5 ?
    Al2 C33 H33B . . 109.5 ?
    H33A C33 H33B . . 109.5 ?
    Al2 C33 H33C . . 109.5 ?
    H33A C33 H33C . . 109.5 ?
    H33B C33 H33C . . 109.5 ?
    Al2 C34 H34A . . 109.5 ?
    Al2 C34 H34B . . 109.5 ?
    H34A C34 H34B . . 109.5 ?
    Al2 C34 H34C . . 109.5 ?
    H34A C34 H34C . . 109.5 ?
    H34B C34 H34C . . 109.5 ?
loop_
    _geom_torsion_atom_site_label_1
    _geom_torsion_atom_site_label_2
    _geom_torsion_atom_site_label_3
    _geom_torsion_atom_site_label_4
    _geom_torsion_site_symmetry_1
    _geom_torsion_site_symmetry_2
    _geom_torsion_site_symmetry_3
    _geom_torsion_site_symmetry_4
    _geom_torsion
    _geom_torsion_publ_flag
    O1 Al1 Al2 O2 . . . . -173.54(10) ?
    C16 Al1 Al2 O2 . . . . 90.62(12) ?
    C17 Al1 Al2 O2 . . . . -83.19(12) ?
    O2 Al1 Al2 O1 . . . . 173.54(10) ?
    C16 Al1 Al2 O1 . . . . -95.83(12) ?
    C17 Al1 Al2 O1 . . . . 90.35(12) ?
    O1 Al1 Al2 C33 . . . . -83.44(12) ?
    O2 Al1 Al2 C33 . . . . 90.10(12) ?
    C16 Al1 Al2 C33 . . . . -179.27(12) ?
    C17 Al1 Al2 C33 . . . . 6.91(14) ?
    O1 Al1 Al2 C34 . . . . 90.53(11) ?
    O2 Al1 Al2 C34 . . . . -95.92(12) ?
    C16 Al1 Al2 C34 . . . . -5.30(13) ?
    C17 Al1 Al2 C34 . . . . -179.11(12) ?
    O2 Al1 O1 C1 . . . . -176.03(18) ?
    C16 Al1 O1 C1 . . . . -68.15(19) ?
    C17 Al1 O1 C1 . . . . 75.81(19) ?
    Al2 Al1 O1 C1 . . . . -171.8(2) ?
    O2 Al1 O1 Al2 . . . . -4.20(6) ?
    C16 Al1 O1 Al2 . . . . 103.68(10) ?
    C17 Al1 O1 Al2 . . . . -112.36(10) ?
    O2 Al2 O1 C1 . . . . 176.59(17) ?
    C33 Al2 O1 C1 . . . . -69.73(19) ?
    C34 Al2 O1 C1 . . . . 65.57(18) ?
    Al1 Al2 O1 C1 . . . . 172.35(19) ?
    O2 Al2 O1 Al1 . . . . 4.24(6) ?
    C33 Al2 O1 Al1 . . . . 117.92(11) ?
    C34 Al2 O1 Al1 . . . . -106.78(10) ?
    O1 Al2 O2 C18 . . . . -177.66(19) ?
    C33 Al2 O2 C18 . . . . 72.7(2) ?
    C34 Al2 O2 C18 . . . . -70.3(2) ?
    Al1 Al2 O2 C18 . . . . -173.5(2) ?
    O1 Al2 O2 Al1 . . . . -4.20(6) ?
    C33 Al2 O2 Al1 . . . . -113.83(11) ?
    C34 Al2 O2 Al1 . . . . 103.19(10) ?
    O1 Al1 O2 C18 . . . . 178.43(17) ?
    C16 Al1 O2 C18 . . . . 66.97(19) ?
    C17 Al1 O2 C18 . . . . -68.82(18) ?
    Al2 Al1 O2 C18 . . . . 174.21(19) ?
    O1 Al1 O2 Al2 . . . . 4.22(6) ?
    C16 Al1 O2 Al2 . . . . -107.24(11) ?
    C17 Al1 O2 Al2 . . . . 116.97(10) ?
    Al1 O1 C1 C2 . . . . -27.9(3) ?
    Al2 O1 C1 C2 . . . . 162.27(14) ?
    O1 C1 C2 C15 . . . . 100.4(2) ?
    O1 C1 C2 C3 . . . . -79.9(2) ?
    C15 C2 C3 C8 . . . . 0.3(3) ?
    C1 C2 C3 C8 . . . . -179.36(18) ?
    C15 C2 C3 C4 . . . . -178.3(2) ?
    C1 C2 C3 C4 . . . . 2.1(3) ?
    C2 C3 C4 C5 . . . . 178.5(3) ?
    C8 C3 C4 C5 . . . . 0.0(4) ?
    C3 C4 C5 C6 . . . . 0.8(6) ?
    C4 C5 C6 C7 . . . . -1.9(7) ?
    C5 C6 C7 C8 . . . . 2.3(6) ?
    C6 C7 C8 C9 . . . . 178.5(3) ?
    C6 C7 C8 C3 . . . . -1.4(5) ?
    C2 C3 C8 C9 . . . . 1.8(3) ?
    C4 C3 C8 C9 . . . . -179.6(2) ?
    C2 C3 C8 C7 . . . . -178.3(2) ?
    C4 C3 C8 C7 . . . . 0.3(3) ?
    C7 C8 C9 C10 . . . . 178.0(2) ?
    C3 C8 C9 C10 . . . . -2.1(3) ?
    C8 C9 C10 C11 . . . . -179.3(2) ?
    C8 C9 C10 C15 . . . . 0.2(3) ?
    C9 C10 C11 C12 . . . . 177.5(2) ?
    C15 C10 C11 C12 . . . . -2.0(3) ?
    C10 C11 C12 C13 . . . . 1.0(4) ?
    C11 C12 C13 C14 . . . . 0.4(4) ?
    C12 C13 C14 C15 . . . . -0.8(3) ?
    C3 C2 C15 C10 . . . . -2.2(3) ?
    C1 C2 C15 C10 . . . . 177.45(16) ?
    C3 C2 C15 C14 . . . . 177.77(17) ?
    C1 C2 C15 C14 . . . . -2.6(3) ?
    C9 C10 C15 C2 . . . . 2.0(3) ?
    C11 C10 C15 C2 . . . . -178.52(18) ?
    C9 C10 C15 C14 . . . . -177.99(17) ?
    C11 C10 C15 C14 . . . . 1.5(3) ?
    C13 C14 C15 C2 . . . . 179.87(19) ?
    C13 C14 C15 C10 . . . . -0.2(3) ?
    Al2 O2 C18 C19 . . . . -26.6(3) ?
    Al1 O2 C18 C19 . . . . 161.38(14) ?
    O2 C18 C19 C20 . . . . 105.0(2) ?
    O2 C18 C19 C32 . . . . -76.5(2) ?
    C32 C19 C20 C25 . . . . -0.9(3) ?
    C18 C19 C20 C25 . . . . 177.62(16) ?
    C32 C19 C20 C21 . . . . -179.83(17) ?
    C18 C19 C20 C21 . . . . -1.3(3) ?
    C19 C20 C21 C22 . . . . 176.45(18) ?
    C25 C20 C21 C22 . . . . -2.5(3) ?
    C20 C21 C22 C23 . . . . 1.1(3) ?
    C21 C22 C23 C24 . . . . 1.0(3) ?
    C22 C23 C24 C25 . . . . -1.6(3) ?
    C23 C24 C25 C26 . . . . -179.6(2) ?
    C23 C24 C25 C20 . . . . 0.0(3) ?
    C19 C20 C25 C26 . . . . 2.6(3) ?
    C21 C20 C25 C26 . . . . -178.35(16) ?
    C19 C20 C25 C24 . . . . -177.04(16) ?
    C21 C20 C25 C24 . . . . 2.0(3) ?
    C24 C25 C26 C27 . . . . 177.8(2) ?
    C20 C25 C26 C27 . . . . -1.9(3) ?
    C25 C26 C27 C32 . . . . -0.6(3) ?
    C25 C26 C27 C28 . . . . -179.2(2) ?
    C26 C27 C28 C29 . . . . 176.7(3) ?
    C32 C27 C28 C29 . . . . -2.0(4) ?
    C27 C28 C29 C30 . . . . 1.1(6) ?
    C28 C29 C30 C31 . . . . 0.5(6) ?
    C29 C30 C31 C32 . . . . -1.2(5) ?
    C30 C31 C32 C27 . . . . 0.3(4) ?
    C30 C31 C32 C19 . . . . -179.4(3) ?
    C26 C27 C32 C31 . . . . -177.4(2) ?
    C28 C27 C32 C31 . . . . 1.3(3) ?
    C26 C27 C32 C19 . . . . 2.3(3) ?
    C28 C27 C32 C19 . . . . -179.02(19) ?
    C20 C19 C32 C31 . . . . 178.1(2) ?
    C18 C19 C32 C31 . . . . -0.4(3) ?
    C20 C19 C32 C27 . . . . -1.6(3) ?
    C18 C19 C32 C27 . . . . 179.90(18) ?
data_global
_journal_date_recd_electronic     2009-09-29
_journal_date_accepted     2009-10-02
_journal_name_full     'Acta Crystallographica, Section E'
_journal_year     2009
_journal_volume     65
_journal_issue     11
_journal_page_first     m1320
_journal_page_last     m1320
_journal_paper_category     QM
_journal_coeditor_code     RK2172
_publ_contact_author_name     'Bao-Tsan Ko'
_publ_contact_author_address
; Department of Chemistry
  Chung-Yuan Christian University
  Chung-Li 320
  Taiwan
;
_publ_contact_author_email     btko@cycu.edu.tw
_publ_contact_author_fax     '886 3 265 3399'
_publ_contact_author_phone     '886 3 265 3327'
_publ_section_title
;
Bis(\m-9-anthracenemethanolato)bis[dimethylaluminium(III)]
;
loop_
    _publ_author_name
    _publ_author_footnote
    _publ_author_address
    'Chen-Yu Li' .
; Department of Chemistry
  Chung Yuan Christian University
  Chung-Li 320
  Taiwan
;
    'Chia-Her Lin' .
; Department of Chemistry
  Chung Yuan Christian University
  Chung-Li 320
  Taiwan
;
    'Yi-Chang Liu' .
; Department of Chemistry
  Chung Yuan Christian University
  Chung-Li 320
  Taiwan
;
    'Bao-Tsan Ko' .
; Department of Chemistry
  Chung Yuan Christian University
  Chung-Li 320
  Taiwan
;
_publ_section_synopsis     .
