# Supplementary material for: Bis(μ-9-anthracenemethano­lato)bis­[dimethyl­aluminium(III)]
Source: Acta Crystallogr Sect E Struct Rep Online. 2009 Oct 7;65(Pt 11):m1320. doi: 10.1107/S1600536809040161 (PMC2971356; doi:10.1107/S1600536809040161)
Supplement: Supplementary file 2 [file e-65-m1320-Isup2.hkl]

# 
# h,k,l, Fc-squared, Fo-squared, sigma(Fo-squared) and status flag 
# 
data_I
_shelx_title ' YU16_0m in P-1' 
_shelx_refln_list_code          4 
_shelx_F_calc_maximum      242.31 
_exptl_crystal_F_000       560.00 
_reflns_d_resolution_high  0.7476 
 
loop_ 
 _symmetry_equiv_pos_as_xyz 
 'x, y, z' 
 '-x, -y, -z' 
 
_cell_length_a     7.7852 
_cell_length_b    11.3804 
_cell_length_c    17.6749 
_cell_angle_alpha  85.683 
_cell_angle_beta   79.883 
_cell_angle_gamma  74.617 
 
_shelx_F_squared_multiplier     1.000 
 
loop_ 
 _refln_index_h 
 _refln_index_k 
 _refln_index_l 
 _refln_F_squared_calc 
 _refln_F_squared_meas 
 _refln_F_squared_sigma 
 _refln_observed_status 
   1   0   0     9704.50     9977.10    109.92 o 
   2   0   0     1747.67     1759.84     18.85 o 
   3   0   0      436.84      371.15      4.96 o 
   4   0   0      668.54      636.02      7.76 o 
   5   0   0      244.44      227.54      3.50 o 
   6   0   0       68.45       60.88      1.89 o 
   7   0   0        0.32       -0.88      1.06 o 
   8   0   0        0.34        0.31      1.52 o 
   9   0   0       28.07       29.92      3.02 o 
  -9   1   0        0.15       -0.41      2.14 o 
  -8   1   0       27.92       31.78      3.98 o 
  -7   1   0       21.69       19.41      2.08 o 
  -6   1   0      153.47      155.37      3.09 o 
  -5   1   0     1224.07     1123.70     13.37 o 
  -4   1   0      183.16      184.64      2.84 o 
  -3   1   0      577.08      606.50      6.92 o 
  -2   1   0       77.04      103.94      1.45 o 
  -1   1   0     1798.72     1945.37     18.96 o 
   0   1   0      436.57      489.01     10.00 o 
   1   1   0       16.32       19.23      0.34 o 
   2   1   0      121.77      135.32      1.89 o 
   3   1   0      250.14      224.22      4.07 o 
   4   1   0       83.23       68.54      1.72 o 
   5   1   0      116.90      106.50      2.43 o 
   6   1   0      375.33      347.59      4.95 o 
   7   1   0       12.62       10.53      1.30 o 
   8   1   0       16.54       13.24      2.97 o 
   9   1   0       29.89       29.12      4.38 o 
  10   1   0        5.48        9.29      3.94 o 
  -9   2   0        5.62        2.48      3.10 o 
  -8   2   0        1.24        2.78      1.28 o 
  -7   2   0        6.08        5.83      1.28 o 
  -6   2   0       36.13       41.22      1.98 o 
  -5   2   0      109.01      112.13      2.34 o 
  -4   2   0      213.99      309.09      4.23 o 
  -3   2   0       77.97       92.36      1.58 o 
  -2   2   0      719.95      839.52      8.90 o 
  -1   2   0     1545.11     1560.17     17.06 o 
   0   2   0     3095.51     3746.28     50.88 o 
   1   2   0     1129.83     1274.16     14.40 o 
   2   2   0     5176.47     5544.86     58.89 o 
   3   2   0      211.88      206.21      2.97 o 
   4   2   0     1655.99     1631.88     18.64 o 
   5   2   0        0.04       -0.59      0.59 o 
   6   2   0      391.51      395.47      5.44 o 
   7   2   0        1.62       -0.85      0.85 o 
   8   2   0        5.23        3.41      2.63 o 
   9   2   0        0.07       -0.62      3.07 o 
  10   2   0        8.86       11.77      4.34 o 
  -9   3   0        0.99        0.16      2.36 o 
  -8   3   0        0.83       -0.18      1.03 o 
  -7   3   0       14.65       15.49      1.55 o 
  -6   3   0       98.85      111.12      2.90 o 
  -5   3   0      416.33      407.14      5.83 o 
  -4   3   0      557.93      545.25      8.95 o 
  -3   3   0       10.89       13.28      0.71 o 
  -2   3   0      325.74      297.03      3.61 o 
  -1   3   0     2229.81     2663.68     34.86 o 
   0   3   0      630.98      633.47      9.48 o 
   1   3   0      330.41      375.31      5.72 o 
   2   3   0      645.45      662.52      7.70 o 
   3   3   0       83.59       84.27      1.42 o 
   4   3   0      123.36      120.56      1.97 o 
   5   3   0       73.27       77.44      2.85 o 
   6   3   0       97.62       97.08      2.30 o 
   7   3   0       30.36       35.22      1.96 o 
   8   3   0       21.22       13.95      2.61 o 
   9   3   0       38.67       33.37      4.38 o 
  10   3   0       40.43       51.55      8.67 o 
  -8   4   0        0.04       -1.68      1.68 o 
  -7   4   0        7.85        6.13      1.76 o 
  -6   4   0      115.93      107.28      3.86 o 
  -5   4   0        9.98       14.93      1.88 o 
  -4   4   0      102.96       99.63      3.03 o 
  -3   4   0       13.33       12.74      0.92 o 
  -2   4   0       66.40       64.42      1.59 o 
  -1   4   0       39.66       39.67      1.68 o 
   0   4   0        0.46        0.88      0.34 o 
   1   4   0      620.54      744.67     14.65 o 
   2   4   0        8.42        5.31      0.36 o 
   3   4   0      306.47      314.66      3.96 o 
   4   4   0      993.25      958.66     10.66 o 
   5   4   0     1002.46     1072.80     13.30 o 
   6   4   0        0.71        0.15      0.66 o 
   7   4   0        0.42       -1.01      1.01 o 
   8   4   0        1.00       -1.36      1.36 o 
   9   4   0        4.16       -0.31      3.07 o 
  10   4   0        3.63        6.45      3.70 o 
  -8   5   0        1.03       -2.00      2.00 o 
  -7   5   0        0.57        2.30      1.50 o 
  -6   5   0        8.62        6.84      1.61 o 
  -5   5   0       85.03       87.11      3.61 o 
  -4   5   0      174.76      166.90      4.60 o 
  -3   5   0        2.55        2.48      0.87 o 
  -2   5   0       76.84       73.80      2.07 o 
  -1   5   0      712.76      953.82     16.42 o 
   0   5   0     1048.31     1461.62     37.69 o 
   1   5   0      174.16      172.46      3.91 o 
   2   5   0      369.77      308.10      5.28 o 
   3   5   0        6.19        2.77      0.53 o 
   4   5   0      478.18      435.13      5.50 o 
   5   5   0      180.20      172.39      2.93 o 
   6   5   0        6.98        6.52      0.96 o 
   7   5   0        2.79        1.80      1.04 o 
   8   5   0       15.54       10.79      1.59 o 
   9   5   0        5.47        3.36      1.80 o 
  10   5   0        0.04        1.42      3.98 o 
  -8   6   0        3.28        1.24      2.82 o 
  -7   6   0       34.01       33.46      3.41 o 
  -6   6   0      135.64      144.50      7.11 o 
  -5   6   0       28.72       32.58      2.62 o 
  -4   6   0      715.92      701.51     13.52 o 
  -3   6   0      465.67      473.59      9.16 o 
  -2   6   0       18.25       10.76      0.93 o 
  -1   6   0       82.04      102.39      2.48 o 
   0   6   0      175.20      240.02      6.13 o 
   1   6   0      132.35      170.12      4.38 o 
   2   6   0      226.64      269.23      4.66 o 
   3   6   0       14.89       15.80      0.86 o 
   4   6   0       81.32       82.94      2.15 o 
   5   6   0      290.73      283.76      4.59 o 
   6   6   0       64.32       80.13      2.89 o 
   7   6   0       47.14       50.94      2.61 o 
   8   6   0      151.96      166.74      5.32 o 
   9   6   0       59.80       62.99      4.14 o 
  10   6   0        3.18        0.69      3.70 o 
  -7   7   0       10.03        7.33      2.80 o 
  -6   7   0       30.20       26.99      2.82 o 
  -5   7   0       13.06       12.96      2.00 o 
  -4   7   0        0.76       -1.21      1.21 o 
  -3   7   0      200.74      222.76      5.83 o 
  -2   7   0       59.84       80.22      2.55 o 
  -1   7   0      179.17      146.13      3.17 o 
   0   7   0      558.43      701.11     16.42 o 
   1   7   0      536.56      598.95     14.02 o 
   2   7   0       69.28       54.02      2.30 o 
   3   7   0      687.27      695.38     11.32 o 
   4   7   0      224.38      216.90      5.71 o 
   5   7   0       92.00       69.58      2.61 o 
   6   7   0       57.96       63.10      3.40 o 
   7   7   0        0.76       -1.06      1.14 o 
   8   7   0       13.87       14.81      2.05 o 
   9   7   0        0.05       -1.88      1.88 o 
  -6   8   0        8.23        5.99      2.15 o 
  -5   8   0       68.58       74.40      4.04 o 
  -4   8   0        0.00       -0.62      1.43 o 
  -3   8   0       13.64       11.43      1.69 o 
  -2   8   0      198.34      225.09      4.86 o 
  -1   8   0       58.74       41.13      1.86 o 
   0   8   0      320.42      356.67      7.37 o 
   1   8   0      284.44      284.47      7.22 o 
   2   8   0      311.21      321.49      6.03 o 
   3   8   0       40.50       35.19      1.73 o 
   4   8   0       26.39       28.55      1.99 o 
   5   8   0        1.21        1.86      1.24 o 
   6   8   0        6.52        5.76      1.45 o 
   7   8   0        8.29        6.56      1.68 o 
   8   8   0      112.23      115.03      5.10 o 
   9   8   0       18.57       12.71      2.14 o 
  -6   9   0       15.71        9.60      2.63 o 
  -5   9   0       47.81       55.95      4.58 o 
  -4   9   0       13.40       11.80      2.19 o 
  -3   9   0        2.67        1.55      1.75 o 
  -2   9   0       24.47       25.92      2.18 o 
  -1   9   0        4.24        2.79      1.07 o 
   0   9   0        1.22        3.97      0.62 o 
   1   9   0       27.10       30.05      1.93 o 
   2   9   0      156.04      169.40      3.76 o 
   3   9   0      344.69      342.73      6.24 o 
   4   9   0      340.68      356.29      7.42 o 
   5   9   0       89.76       90.28      3.30 o 
   6   9   0       57.71       59.22      3.17 o 
   7   9   0       46.88       49.18      3.30 o 
   8   9   0        0.35       -0.09      2.09 o 
   9   9   0       13.20       13.11      3.08 o 
  -5  10   0        5.60        4.96      3.72 o 
  -4  10   0       16.34       20.44      3.72 o 
  -3  10   0       36.57       33.30      3.26 o 
  -2  10   0       51.42       45.05      4.34 o 
  -1  10   0      184.00      192.73      6.13 o 
   0  10   0      422.70      510.46     19.73 o 
   1  10   0       25.90       27.35      1.89 o 
   2  10   0        0.63        0.41      0.78 o 
   3  10   0        2.63        0.53      0.90 o 
   4  10   0       86.24       88.20      3.07 o 
   5  10   0       30.56       30.78      2.28 o 
   6  10   0        7.92        6.87      1.50 o 
   7  10   0        1.76        2.36      1.68 o 
   8  10   0        2.53        0.23      2.09 o 
   9  10   0        7.39        4.34      2.55 o 
  -4  11   0       15.27       12.39      3.72 o 
  -3  11   0        3.23        3.72      2.48 o 
  -2  11   0       78.74       72.47      5.57 o 
  -1  11   0       21.77       25.39      3.72 o 
   0  11   0       11.42       11.77      2.48 o 
   1  11   0      149.15      139.36      6.81 o 
   2  11   0        0.37        1.24      1.24 o 
   3  11   0        0.61        0.00      1.86 o 
   4  11   0        0.54        1.15      1.49 o 
   5  11   0       77.30       94.21      4.17 o 
   6  11   0        1.22        0.00      2.34 o 
   7  11   0       43.47       48.74      5.15 o 
   8  11   0        0.55        3.10      4.03 o 
  -3  12   0        1.07        0.00      2.48 o 
  -2  12   0       16.81       22.92      4.34 o 
  -1  12   0       16.04       17.96      3.10 o 
   0  12   0       86.23       81.14      5.57 o 
   1  12   0      102.27      105.91      6.19 o 
   2  12   0      389.80      380.92     15.48 o 
   3  12   0        0.08        0.62      1.86 o 
   4  12   0       15.83       19.82      3.72 o 
   5  12   0      109.47      103.44      6.81 o 
   6  12   0       34.27       27.25      4.96 o 
   7  12   0        9.99        9.74      7.12 o 
   8  12   0        0.86        0.62      4.34 o 
  -2  13   0        6.14        4.34      3.10 o 
  -1  13   0      111.67      118.30      7.43 o 
   0  13   0       33.47       30.97      4.34 o 
   1  13   0        9.69        8.67      2.48 o 
   2  13   0       63.10       50.17      4.34 o 
   3  13   0       50.15       48.31      4.34 o 
   4  13   0        2.85        1.24      2.48 o 
   5  13   0        1.79        4.34      2.48 o 
   6  13   0        0.34       -2.48      2.48 o 
   7  13   0       15.38       19.20      4.96 o 
  -1  14   0        2.51        2.48      2.48 o 
   0  14   0        1.31        6.19      2.48 o 
   1  14   0        0.19        1.24      2.48 o 
   2  14   0       33.60       37.16      4.34 o 
   3  14   0        0.01        0.62      2.48 o 
   4  14   0       12.60        8.67      2.48 o 
   5  14   0        3.02        1.24      2.48 o 
   6  14   0        1.19       -2.48      2.48 o 
   2  15   0       23.01       24.78      4.34 o 
   3  15   0       46.59       54.51      4.96 o 
   4  15   0        8.48        9.29      3.10 o 
  -3 -15   1       14.39       17.34      3.10 o 
  -2 -15   1        0.94        1.24      2.48 o 
  -6 -14   1        0.85       -1.24      3.10 o 
  -5 -14   1        3.43        3.10      2.48 o 
  -4 -14   1        0.64       -0.62      2.48 o 
  -3 -14   1        4.50       10.53      2.48 o 
  -2 -14   1       26.08       26.63      3.72 o 
  -1 -14   1        4.06        3.72      2.48 o 
   0 -14   1       28.67       27.25      4.34 o 
   1 -14   1        3.15        3.10      2.48 o 
  -7 -13   1        5.34        0.62      3.72 o 
  -6 -13   1        4.16        0.00      3.10 o 
  -5 -13   1       22.45       19.82      3.72 o 
  -4 -13   1        0.23       -1.86      1.86 o 
  -3 -13   1       17.10       13.01      2.48 o 
  -2 -13   1        2.10        4.96      1.86 o 
  -1 -13   1        0.78        1.24      1.86 o 
   0 -13   1        0.03        1.24      1.86 o 
   1 -13   1        8.16       11.15      3.10 o 
   2 -13   1        0.10        1.24      2.48 o 
  -7 -12   1        3.01        6.05      2.82 o 
  -6 -12   1        1.00        0.06      2.38 o 
  -5 -12   1        0.82        2.08      2.15 o 
  -4 -12   1        0.84        1.86      1.86 o 
  -3 -12   1        4.69        6.19      1.86 o 
  -2 -12   1       14.84       22.92      3.10 o 
  -1 -12   1      190.15      167.23      7.43 o 
   0 -12   1       17.08       14.87      2.48 o 
   1 -12   1       92.95       96.00      6.19 o 
   2 -12   1      107.39      123.88      7.43 o 
   3 -12   1       55.50       66.89      6.19 o 
  -8 -11   1       11.76       10.82      3.26 o 
  -7 -11   1       13.46       19.14      2.82 o 
  -6 -11   1       16.70       14.73      2.32 o 
  -5 -11   1        6.82        9.10      1.80 o 
  -4 -11   1       88.86       90.74      4.69 o 
  -3 -11   1       40.70       40.88      3.72 o 
  -2 -11   1       19.63       18.96      1.93 o 
   0 -11   1       42.83       37.16      3.72 o 
   1 -11   1       81.73       78.66      4.96 o 
   2 -11   1       27.66       21.68      4.34 o 
   3 -11   1        2.58        0.00      2.48 o 
   4 -11   1        3.32        3.10      3.10 o 
  -9 -10   1        0.36       -0.49      2.36 o 
  -8 -10   1        0.43        1.24      2.15 o 
  -7 -10   1        2.04        2.45      1.76 o 
  -6 -10   1       14.52       13.87      1.82 o 
  -5 -10   1        0.00       -0.47      1.34 o 
  -4 -10   1       82.00       82.85      3.54 o 
  -3 -10   1      121.67      148.91      5.80 o 
  -2 -10   1        0.67        0.62      0.88 o 
   0 -10   1       23.91       29.73      3.10 o 
   1 -10   1      430.71      434.19     17.34 o 
   2 -10   1       54.25       50.79      4.34 o 
   3 -10   1       52.45       53.27      4.96 o 
   4 -10   1      113.91      132.55      8.67 o 
   5 -10   1      156.22      152.37      9.91 o 
  -9  -9   1       13.45       10.61      3.05 o 
  -8  -9   1       10.99       11.73      2.45 o 
  -7  -9   1       17.98       17.98      2.08 o 
  -6  -9   1        5.16        3.39      1.41 o 
  -5  -9   1        1.00       -0.40      1.18 o 
  -4  -9   1      569.71      577.10     11.04 o 
  -3  -9   1      419.53      440.97      7.60 o 
  -2  -9   1       26.44       22.51      2.52 o 
  -1  -9   1       86.56       71.85      3.72 o 
   0  -9   1      483.17      495.51     16.72 o 
   1  -9   1        7.39        8.15      1.07 o 
   2  -9   1      338.48      350.52     10.04 o 
   3  -9   1       35.70       34.04      4.34 o 
   4  -9   1        1.73        0.00      1.75 o 
   5  -9   1        8.67        8.78      2.38 o 
   6  -9   1        7.30        8.36      2.63 o 
  -9  -8   1        4.42        3.80      2.73 o 
  -8  -8   1       20.09       22.64      2.92 o 
  -7  -8   1       29.00       36.02      3.13 o 
  -6  -8   1       23.84       23.71      2.13 o 
  -5  -8   1       32.18       27.75      1.99 o 
  -4  -8   1      463.70      460.16     14.06 o 
  -3  -8   1      279.20      318.67      5.71 o 
  -2  -8   1      154.37      202.11      4.95 o 
  -1  -8   1      200.97      247.75      8.67 o 
   0  -8   1       86.14       84.24      4.34 o 
   1  -8   1      108.63      107.58      4.65 o 
   2  -8   1       27.14       29.50      2.00 o 
   3  -8   1       20.14       14.92      1.64 o 
   4  -8   1        1.42        1.45      1.43 o 
   5  -8   1      167.38      179.49      8.64 o 
   6  -8   1       16.60       19.22      3.07 o 
   7  -8   1        0.12       -1.97      2.38 o 
  -9  -7   1       39.24       44.72      3.63 o 
  -8  -7   1        2.26        2.76      1.66 o 
  -7  -7   1       12.76       12.31      1.52 o 
  -6  -7   1        1.24       -0.83      1.37 o 
  -5  -7   1        0.18       -0.91      0.91 o 
  -4  -7   1        1.79        2.48      0.93 o 
  -3  -7   1        3.80        4.68      0.89 o 
  -2  -7   1      653.64      783.26     15.90 o 
  -1  -7   1      649.20      784.38     19.79 o 
   0  -7   1      779.20      886.34     29.11 o 
   1  -7   1      265.75      240.80      5.24 o 
   2  -7   1      103.41      131.32      4.38 o 
   3  -7   1      115.35      115.21      3.93 o 
   4  -7   1        8.36       10.30      1.64 o 
   5  -7   1       64.79       65.66      4.09 o 
   6  -7   1       59.30       69.69      4.60 o 
   7  -7   1        4.76        2.89      2.15 o 
 -10  -6   1        0.39        2.48      3.50 o 
  -9  -6   1        3.22        3.74      2.20 o 
  -8  -6   1        6.11        5.51      1.88 o 
  -7  -6   1       11.56       13.24      1.63 o 
  -6  -6   1       82.34       90.06      2.95 o 
  -5  -6   1      311.95      309.77      4.89 o 
  -4  -6   1       63.03       67.00      1.91 o 
  -3  -6   1        9.14       15.71      1.00 o 
  -2  -6   1      123.63       95.26      2.75 o 
  -1  -6   1      156.20      141.12      3.36 o 
   0  -6   1      268.27      302.88     10.53 o 
   1  -6   1      167.72      164.84      4.58 o 
   2  -6   1        9.60        7.93      0.89 o 
   3  -6   1       12.74        9.24      1.15 o 
   4  -6   1        1.98        2.11      1.41 o 
   5  -6   1       91.74       90.51      3.66 o 
   6  -6   1       45.48       43.38      3.10 o 
   7  -6   1        6.47        6.76      3.49 o 
   8  -6   1        0.01       -0.56      2.76 o 
 -10  -5   1       24.57       27.54      4.82 o 
  -9  -5   1        4.84        5.18      1.83 o 
  -8  -5   1       13.64       12.39      1.73 o 
  -7  -5   1       34.21       36.39      1.92 o 
  -6  -5   1       69.14       66.92      2.67 o 
  -5  -5   1      906.26      913.26     11.69 o 
  -4  -5   1       67.42       73.52      2.45 o 
  -3  -5   1        6.50        7.46      0.60 o 
  -2  -5   1       15.49       14.98      1.06 o 
  -1  -5   1        5.04        6.46      0.42 o 
   0  -5   1       35.38       59.68      1.59 o 
   1  -5   1      273.66      336.07      7.33 o 
   2  -5   1       48.08       48.51      2.13 o 
   3  -5   1        0.09        0.06      0.74 o 
   4  -5   1        0.81       -1.18      1.18 o 
   5  -5   1        2.07        3.99      1.37 o 
   6  -5   1       38.36       42.15      3.12 o 
   7  -5   1       41.82       50.27      4.70 o 
   8  -5   1        0.27       -2.15      2.15 o 
 -10  -4   1       22.45       22.34      4.38 o 
  -9  -4   1        7.53        9.91      3.50 o 
  -8  -4   1        5.17        0.02      1.28 o 
  -7  -4   1        1.32       -0.02      1.04 o 
  -6  -4   1        2.99        4.64      0.89 o 
  -5  -4   1      118.83      115.68      2.46 o 
  -4  -4   1      323.86      258.09      3.85 o 
  -3  -4   1      209.76      214.00      3.22 o 
  -2  -4   1      142.63      116.68      2.44 o 
  -1  -4   1      896.04      861.59     12.01 o 
   0  -4   1     1716.78     1930.70     33.16 o 
   1  -4   1     1979.41     2831.55     98.80 o 
   2  -4   1       95.19       88.29      1.77 o 
   3  -4   1       38.42       40.09      1.79 o 
   4  -4   1      216.93      240.97      4.47 o 
   5  -4   1      208.05      228.95      5.04 o 
   6  -4   1        0.09        1.95      1.31 o 
   7  -4   1        0.99        1.29      1.61 o 
   8  -4   1        0.00       -1.94      2.41 o 
 -10  -3   1        1.05       -3.50      3.50 o 
  -9  -3   1        8.96       11.77      3.50 o 
  -8  -3   1        0.98        1.24      2.15 o 
  -7  -3   1      144.61      161.30      3.79 o 
  -6  -3   1      150.45      164.50      3.24 o 
  -5  -3   1      304.56      321.97      4.76 o 
  -4  -3   1      851.40      794.83      8.97 o 
  -3  -3   1        7.07        6.15      0.42 o 
  -2  -3   1       18.00       20.44      0.61 o 
  -1  -3   1      176.91      165.28      2.79 o 
   0  -3   1      206.08      203.83      3.55 o 
   1  -3   1       54.76       79.81      5.36 o 
   2  -3   1        7.92        5.83      0.44 o 
   3  -3   1        2.48        3.59      0.52 o 
   4  -3   1      239.58      262.76      4.05 o 
   5  -3   1     1244.34     1220.50     16.19 o 
   6  -3   1      225.60      229.96      6.79 o 
   7  -3   1        6.93        8.42      1.29 o 
   8  -3   1       13.83       11.05      2.08 o 
   9  -3   1        5.42        2.67      2.53 o 
 -10  -2   1       39.02       47.42      5.88 o 
  -9  -2   1       46.73       56.77     10.84 o 
  -8  -2   1        3.62        0.58      1.89 o 
  -7  -2   1        0.74       -0.85      0.85 o 
  -6  -2   1       32.54       29.37      1.43 o 
  -5  -2   1       99.73      103.10      2.15 o 
  -4  -2   1        0.50        0.58      0.43 o 
  -3  -2   1       30.92       35.95      0.93 o 
  -2  -2   1      895.47      832.50      9.00 o 
  -1  -2   1     5125.35     5483.60     73.29 o 
   0  -2   1     6456.02     7189.97    132.30 o 
   1  -2   1     2922.80     3882.66     59.27 o 
   3  -2   1      885.38      871.46      9.31 o 
   4  -2   1      658.35      674.44      8.23 o 
   5  -2   1      539.72      532.37      7.23 o 
   6  -2   1        7.61        4.15      1.11 o 
   7  -2   1       20.84       18.66      1.53 o 
   8  -2   1        1.06        1.75      1.62 o 
   9  -2   1        1.75        0.42      2.36 o 
  -9  -1   1        0.07        0.54      5.88 o 
  -8  -1   1        5.25        5.13      1.86 o 
  -7  -1   1       10.44        7.63      1.27 o 
  -6  -1   1        6.21        5.74      0.94 o 
  -5  -1   1       80.88       85.49      2.04 o 
  -4  -1   1      983.08      926.67     11.43 o 
  -3  -1   1      753.06      749.36      9.92 o 
  -2  -1   1        1.41        5.10      0.34 o 
  -1  -1   1     4326.82     4455.10     41.30 o 
   0  -1   1      479.89      487.03     16.27 o 
   1  -1   1     2107.07     2808.16     64.07 o 
   2  -1   1       33.23       24.37      1.18 o 
   3  -1   1        5.95        3.79      0.42 o 
   4  -1   1      523.16      538.85      6.68 o 
   5  -1   1       81.39       82.13      2.23 o 
   6  -1   1       31.56       31.04      1.79 o 
   7  -1   1      143.79      134.46      3.51 o 
   8  -1   1       94.03      101.54      3.46 o 
   9  -1   1       13.66       11.61      2.32 o 
  -9   0   1       44.45       46.43      3.74 o 
  -8   0   1       30.51       26.15      2.62 o 
  -7   0   1        0.88       -0.17      1.17 o 
  -6   0   1       97.99       86.64      2.16 o 
  -5   0   1      510.28      515.46      6.64 o 
  -4   0   1        2.13        6.29      0.79 o 
  -3   0   1        0.29        1.72      0.41 o 
  -2   0   1      359.30      390.17      4.45 o 
  -1   0   1     2764.86     2848.82     33.94 o 
   1   0   1     3716.17     4262.58     78.45 o 
   2   0   1     1106.97     1109.21     11.97 o 
   3   0   1      298.69      364.97      4.50 o 
   4   0   1      329.39      297.40      3.99 o 
   5   0   1       56.23       39.83      1.47 o 
   6   0   1      288.74      275.79      4.23 o 
   7   0   1        0.83       -1.04      1.04 o 
   8   0   1        7.39        8.26      1.60 o 
   9   0   1       22.35       28.31      3.17 o 
  -9   1   1       21.32       23.71      3.25 o 
  -8   1   1       21.58       21.86      3.04 o 
  -7   1   1        0.73       -0.61      1.17 o 
  -6   1   1        0.80       -0.91      0.91 o 
  -5   1   1       70.40       58.55      2.03 o 
  -4   1   1     1044.07     1279.12     14.86 o 
  -3   1   1        1.32        1.81      0.49 o 
  -2   1   1      624.35      690.20      7.34 o 
  -1   1   1     2252.63     2349.53     23.08 o 
   0   1   1     3206.08     3315.03     34.18 o 
   1   1   1     1217.49     1392.05     13.49 o 
   2   1   1     2315.45     2423.10     25.91 o 
   3   1   1     1012.49      959.82     11.62 o 
   4   1   1       37.05       51.07      1.33 o 
   5   1   1       13.43       19.51      1.09 o 
   6   1   1      173.36      186.38      3.18 o 
   7   1   1        0.30       -0.93      0.93 o 
   8   1   1        0.78       -1.46      1.46 o 
   9   1   1        0.91        0.91      2.70 o 
  10   1   1        2.21        5.87      3.70 o 
  -9   2   1        2.76       -0.93      3.41 o 
  -8   2   1       17.65       15.23      1.67 o 
  -7   2   1        3.72        2.92      1.25 o 
  -6   2   1       51.75       53.59      2.63 o 
  -5   2   1      961.04      870.32     10.60 o 
  -4   2   1      949.92      954.25     11.27 o 
  -3   2   1      352.88      476.56      5.38 o 
  -2   2   1       18.81       11.52      0.53 o 
  -1   2   1     1392.65     1491.10     14.53 o 
   0   2   1        6.74        5.81      0.74 o 
   1   2   1        2.74        3.31      0.20 o 
   2   2   1    12318.60    12797.62    130.24 o 
   3   2   1      675.25      739.26      8.73 o 
   4   2   1      501.93      497.45      6.48 o 
   5   2   1      220.40      241.70      3.50 o 
   6   2   1      210.30      215.36      3.48 o 
   7   2   1        5.50        5.25      1.02 o 
   8   2   1       19.06       12.42      3.07 o 
   9   2   1       43.82       40.19      5.57 o 
  10   2   1       20.87       24.58      4.96 o 
  -9   3   1        2.53        1.80      2.45 o 
  -8   3   1       19.69       17.75      1.69 o 
  -7   3   1        1.47        1.11      1.14 o 
  -6   3   1       30.94       31.82      1.82 o 
  -5   3   1      329.73      337.93      4.98 o 
  -4   3   1        9.77        6.93      0.76 o 
  -3   3   1        0.25       -0.15      0.48 o 
  -2   3   1     2113.91     2331.10     25.49 o 
  -1   3   1      304.21      351.41      4.57 o 
   0   3   1      464.63      401.37      7.10 o 
   1   3   1    17551.72    19534.36    270.52 o 
   2   3   1    19108.32    20823.83    234.43 o 
   3   3   1      801.79      885.10      9.75 o 
   4   3   1     1879.74     1880.25     21.36 o 
   5   3   1      220.77      228.30      3.53 o 
   6   3   1       12.55       12.71      0.98 o 
   7   3   1      114.20      117.34      2.69 o 
   8   3   1       32.02       29.19      3.08 o 
   9   3   1        0.52       -2.82      2.82 o 
  10   3   1        3.50        7.03      3.70 o 
  -8   4   1        0.02       -1.68      1.68 o 
  -7   4   1        5.32        5.60      1.76 o 
  -6   4   1       21.24       15.90      1.66 o 
  -5   4   1       28.31       32.60      2.85 o 
  -4   4   1      736.40      717.72     11.04 o 
  -3   4   1       16.70       13.27      1.85 o 
  -2   4   1     1498.59     1752.15     24.59 o 
  -1   4   1     2942.03     3685.85     46.47 o 
   0   4   1      437.55      472.50      8.17 o 
   1   4   1      951.55     1219.90     20.75 o 
   2   4   1      243.43      303.93      4.25 o 
   3   4   1     1077.32     1110.94     12.86 o 
   4   4   1       14.31       11.43      0.72 o 
   5   4   1       36.36       42.82      1.46 o 
   6   4   1        0.53       -0.12      0.71 o 
   7   4   1       36.62       34.41      2.17 o 
   8   4   1       11.96        4.98      1.66 o 
   9   4   1        0.24       -0.67      2.82 o 
  10   4   1       28.49       34.51      4.82 o 
  -8   5   1        2.09        2.87      1.88 o 
  -7   5   1       39.94       41.95      3.07 o 
  -6   5   1       49.42       56.73      2.98 o 
  -5   5   1        0.98        0.23      1.30 o 
  -4   5   1       52.23       56.69      3.04 o 
  -3   5   1      160.32      176.65      4.41 o 
  -2   5   1       30.20       21.16      1.82 o 
  -1   5   1       11.20       15.30      0.79 o 
   0   5   1        0.65        1.33      0.38 o 
   1   5   1       22.30       16.75      0.81 o 
   2   5   1      166.63      119.39      2.16 o 
   3   5   1      236.44      285.81      4.14 o 
   4   5   1     1314.36     1345.23     15.65 o 
   5   5   1      903.87      928.40     10.98 o 
   6   5   1      133.66      162.22      3.97 o 
   7   5   1       69.37       75.97      3.23 o 
   8   5   1       38.20       37.88      3.09 o 
   9   5   1        3.12        1.83      1.89 o 
  10   5   1        8.97        0.58      7.74 o 
  -7   6   1        4.98        5.14      2.25 o 
  -6   6   1        1.81        2.62      1.89 o 
  -5   6   1        1.94        2.68      1.43 o 
  -4   6   1      120.31      131.77      4.65 o 
  -3   6   1       17.35       21.36      2.41 o 
  -2   6   1       85.12       71.36      2.55 o 
  -1   6   1      214.77      242.11      4.31 o 
   0   6   1     2016.07     2630.88     39.18 o 
   1   6   1      250.54      240.14      4.48 o 
   2   6   1      557.06      472.60      7.74 o 
   3   6   1        1.95        1.06      0.60 o 
   4   6   1        0.49        1.28      0.65 o 
   5   6   1      185.64      165.46      3.83 o 
   6   6   1       17.69       23.21      2.14 o 
   7   6   1        0.31        0.59      1.25 o 
   8   6   1       21.77       27.79      2.45 o 
   9   6   1        8.92        7.43      1.42 o 
  10   6   1        0.34       -3.07      3.07 o 
  -7   7   1        8.20        6.81      2.50 o 
  -6   7   1       60.00       65.40      4.26 o 
  -5   7   1       57.89       54.81      3.54 o 
  -4   7   1        0.38       -1.03      1.43 o 
  -3   7   1        3.53        7.64      1.86 o 
  -2   7   1        0.02        0.15      0.93 o 
  -1   7   1       65.87       50.36      1.76 o 
   0   7   1      263.19      349.03      7.06 o 
   1   7   1       51.65       65.28      1.86 o 
   2   7   1       89.06      109.51      3.10 o 
   3   7   1      178.56      193.05      3.88 o 
   4   7   1       11.39       12.16      0.92 o 
   5   7   1       24.64       17.83      1.44 o 
   6   7   1       66.28       69.20      2.60 o 
   7   7   1       82.36       77.18      3.12 o 
   8   7   1      112.36      120.70      4.46 o 
   9   7   1       19.54       21.64      2.64 o 
  10   7   1        0.12       -2.54      2.61 o 
  -6   8   1       20.43       18.71      2.50 o 
  -5   8   1       29.08       27.85      2.61 o 
  -4   8   1        4.98        2.27      2.14 o 
  -3   8   1      124.77      115.34      4.04 o 
  -2   8   1      174.83      181.24      5.01 o 
  -1   8   1        2.06        0.74      0.83 o 
   0   8   1      119.15      150.86      3.39 o 
   1   8   1      325.42      392.90      7.25 o 
   2   8   1       83.01       92.83      2.48 o 
   3   8   1      112.88      114.57      2.87 o 
   4   8   1      131.23      121.35      3.35 o 
   5   8   1       47.33       40.94      3.04 o 
   6   8   1       41.70       42.22      2.76 o 
   7   8   1        0.35       -0.09      0.94 o 
   8   8   1        2.52        3.98      1.88 o 
   9   8   1        0.36       -1.76      1.76 o 
  -6   9   1       21.72       27.79     10.53 o 
  -5   9   1       42.35       50.74      4.58 o 
  -4   9   1       15.08       14.03      2.72 o 
  -3   9   1       45.37       44.10      3.08 o 
  -2   9   1      477.50      494.23     10.69 o 
  -1   9   1       99.30      122.67      3.92 o 
   0   9   1       76.85       80.10      2.39 o 
   1   9   1       19.50       25.81      1.55 o 
   2   9   1       31.07       32.54      1.97 o 
   3   9   1      202.86      231.56      5.96 o 
   4   9   1      276.88      279.39      6.26 o 
   5   9   1        6.23        4.24      1.30 o 
   6   9   1        7.36        7.30      1.61 o 
   7   9   1        9.70        7.11      1.76 o 
   8   9   1        0.02       -0.85      2.00 o 
   9   9   1       12.60        9.51      2.82 o 
  -5  10   1       42.87       48.93      6.19 o 
  -4  10   1       39.05       36.20      4.14 o 
  -3  10   1       24.53       20.98      2.63 o 
  -2  10   1        7.48        7.46      1.75 o 
  -1  10   1       18.87       17.28      4.34 o 
   0  10   1       14.13       26.63      2.63 o 
   1  10   1        2.11        1.95      0.90 o 
   2  10   1        5.72        3.51      1.07 o 
   3  10   1      209.91      214.00      5.36 o 
   4  10   1      228.15      245.64      6.31 o 
   5  10   1       95.05       90.98      3.35 o 
   6  10   1       13.21       14.72      1.92 o 
   7  10   1       66.15       67.70      3.61 o 
   8  10   1        1.11        1.24      2.63 o 
   9  10   1        1.27       -2.36      2.36 o 
  -4  11   1        2.66        4.34      3.10 o 
  -3  11   1        1.27        0.62      2.48 o 
  -2  11   1       76.23       75.56      6.19 o 
  -1  11   1       74.55       66.27      5.57 o 
   0  11   1       54.79       59.46      4.96 o 
   1  11   1        5.59        5.57      1.86 o 
   2  11   1        0.09       -0.62      1.86 o 
   3  11   1        2.93        1.24      1.31 o 
   4  11   1      136.53      136.69      5.46 o 
   5  11   1        3.61        1.58      2.48 o 
   6  11   1       64.37       60.87      4.58 o 
   7  11   1        0.30        0.26      1.89 o 
   8  11   1        0.08        1.48      2.82 o 
  -3  12   1       22.63       21.68      4.34 o 
  -2  12   1       95.44      105.91      7.43 o 
  -1  12   1       37.24       45.21      4.96 o 
   0  12   1        3.89        3.10      2.48 o 
   1  12   1      103.71      103.44      6.19 o 
   2  12   1        3.86       10.53      2.48 o 
   3  12   1       46.47       40.88      4.34 o 
   4  12   1        7.35        8.05      2.48 o 
   5  12   1        5.50        7.43      3.10 o 
   6  12   1       12.17       13.63      3.72 o 
   7  12   1        8.80        6.24      3.41 o 
   8  12   1       20.42       21.34      5.57 o 
  -2  13   1        0.90        3.10      2.48 o 
  -1  13   1       56.14       63.80      5.57 o 
   0  13   1        4.46        1.86      2.48 o 
   1  13   1        3.16        3.10      2.48 o 
   2  13   1        8.72        8.67      2.48 o 
   3  13   1       63.47       68.75      4.96 o 
   4  13   1        1.78       -1.24      1.86 o 
   5  13   1        0.31       -2.48      2.48 o 
   6  13   1        4.58        2.48      3.10 o 
   7  13   1        0.88       -0.62      3.72 o 
  -1  14   1        6.28        6.81      3.10 o 
   0  14   1        2.18       -0.62      2.48 o 
   1  14   1        0.29       -1.24      2.48 o 
   2  14   1        0.22        5.57      2.48 o 
   3  14   1       21.43       21.06      3.72 o 
   4  14   1        6.49        4.96      2.48 o 
   5  14   1        0.99        6.19      3.10 o 
   6  14   1        0.35       -2.48      3.10 o 
   2  15   1        2.47        3.72      2.48 o 
   3  15   1       62.30       61.32      5.57 o 
   4  15   1       49.86       55.74      5.57 o 
  -5 -14   2        1.43       -1.86      2.48 o 
  -4 -14   2        0.95        0.62      2.48 o 
  -3 -14   2        2.74        1.24      1.86 o 
  -2 -14   2        4.69        0.62      1.86 o 
  -1 -14   2        0.00        1.24      1.86 o 
   0 -14   2        2.02        3.10      2.48 o 
   1 -14   2        0.05        0.00      2.48 o 
  -7 -13   2        1.63       -1.24      4.34 o 
  -6 -13   2        0.39       -2.52      2.52 o 
  -5 -13   2        6.98        1.86      3.10 o 
  -4 -13   2        0.36       -1.86      1.86 o 
  -3 -13   2        3.99        4.96      1.86 o 
  -2 -13   2       16.54       19.20      3.10 o 
  -1 -13   2        1.63        3.10      1.86 o 
   0 -13   2       43.73       49.55      4.34 o 
   1 -13   2       89.41      103.44      6.81 o 
   2 -13   2        4.95        5.57      2.48 o 
  -7 -12   2        6.27        1.72      2.82 o 
  -6 -12   2        0.83        1.35      2.38 o 
  -5 -12   2       29.80       30.57      3.55 o 
  -4 -12   2       15.92       15.43      2.63 o 
  -3 -12   2        3.71        2.48      1.86 o 
   0 -12   2       13.59       13.01      1.86 o 
   1 -12   2        0.55        1.24      1.86 o 
   2 -12   2        3.54        6.81      2.48 o 
   3 -12   2        6.42        6.19      3.10 o 
  -8 -11   2        0.05        1.55      2.63 o 
  -7 -11   2        6.71        4.12      2.25 o 
  -6 -11   2        0.03        0.12      2.48 o 
  -5 -11   2       18.73       15.86      5.88 o 
  -4 -11   2        0.41       -1.39      1.86 o 
  -3 -11   2        0.44        0.15      1.18 o 
   1 -11   2      158.87      174.05      8.05 o 
   2 -11   2      116.98      113.35      6.81 o 
   3 -11   2       29.93       27.87      4.34 o 
   4 -11   2       37.07       30.97      5.57 o 
  -8 -10   2        3.15       -0.86      3.10 o 
  -7 -10   2        0.10       -1.53      1.89 o 
  -6 -10   2        3.89        2.40      1.89 o 
  -5 -10   2       32.09       26.48      2.45 o 
  -4 -10   2       68.95       64.78      3.31 o 
  -3 -10   2       73.33       66.83      6.12 o 
  -2 -10   2        1.33       -1.24      2.48 o 
   1 -10   2       57.57       53.88      4.03 o 
   2 -10   2       11.08       11.15      2.48 o 
   3 -10   2        5.76        5.57      2.48 o 
   4 -10   2        0.29        3.10      3.10 o 
   5 -10   2       20.21       19.82      4.34 o 
  -9  -9   2       22.41       30.38      5.41 o 
  -8  -9   2       10.57        7.33      2.08 o 
  -7  -9   2      106.54      106.78      4.17 o 
  -6  -9   2       38.12       37.81      3.04 o 
  -5  -9   2      106.44       95.12      4.65 o 
  -4  -9   2      119.14      128.85      3.71 o 
  -3  -9   2        7.80       10.83      0.96 o 
  -2  -9   2       52.05       59.46      3.26 o 
   1  -9   2      244.88      239.70      9.29 o 
   2  -9   2       98.14      105.32      5.88 o 
   3  -9   2       38.01       39.13      4.03 o 
   4  -9   2       12.71       10.68      2.19 o 
   5  -9   2       24.84       25.91      3.26 o 
   6  -9   2       21.68       24.78      4.96 o 
  -9  -8   2       11.02       16.12      3.08 o 
  -8  -8   2       44.84       40.55      3.40 o 
  -7  -8   2       56.86       56.01      3.45 o 
  -6  -8   2        3.11        3.50      1.45 o 
  -5  -8   2        0.43       -0.62      1.05 o 
  -4  -8   2        6.52        5.24      0.94 o 
  -3  -8   2       86.27      101.93      2.49 o 
  -2  -8   2      587.47      592.35     15.62 o 
  -1  -8   2       64.40       55.13      6.19 o 
   1  -8   2      290.68      286.15     10.53 o 
   2  -8   2      103.68      123.32      4.29 o 
   3  -8   2       48.19       42.79      2.73 o 
   4  -8   2        0.80       -0.06      1.27 o 
   5  -8   2       18.28       14.72      2.63 o 
   6  -8   2        1.72        1.55      2.19 o 
   7  -8   2        0.31        0.93      2.63 o 
  -9  -7   2       12.35       11.29      2.14 o 
  -8  -7   2        9.43        7.34      1.74 o 
  -7  -7   2        9.69       10.62      1.92 o 
  -6  -7   2        1.33        1.03      1.37 o 
  -5  -7   2        3.08       -0.78      1.30 o 
  -4  -7   2       39.60       27.45      2.19 o 
  -3  -7   2       13.75       12.62      1.21 o 
  -2  -7   2      185.26      167.19      4.66 o 
  -1  -7   2        3.14        3.72      3.10 o 
   1  -7   2       31.81       34.69      3.10 o 
   2  -7   2      150.43      187.93      5.99 o 
   3  -7   2      115.01      116.72      3.26 o 
   4  -7   2       12.55       16.76      1.65 o 
   5  -7   2       59.95       65.83      3.39 o 
   6  -7   2      153.56      173.29      9.03 o 
   7  -7   2       27.30       25.03      2.86 o 
  -9  -6   2       48.59       56.83      3.98 o 
  -8  -6   2       67.30       65.03      3.33 o 
  -7  -6   2        4.81        4.04      1.31 o 
  -6  -6   2      266.12      267.82      5.53 o 
  -5  -6   2       88.41       90.12      4.74 o 
  -4  -6   2        0.60        0.25      0.71 o 
  -3  -6   2        4.03        3.16      0.60 o 
  -2  -6   2      189.78      192.30      4.48 o 
  -1  -6   2       10.43        5.57      2.48 o 
   0  -6   2      891.44      836.17     33.45 o 
   1  -6   2      264.95      266.98      5.99 o 
   2  -6   2       16.38       18.07      1.35 o 
   3  -6   2       79.65       74.98      2.54 o 
   4  -6   2      492.73      517.11     10.32 o 
   5  -6   2        0.86       -1.17      1.30 o 
   6  -6   2       86.51      101.43      4.21 o 
   7  -6   2       18.25       14.76      2.51 o 
   8  -6   2        0.11       -2.15      2.15 o 
 -10  -5   2        0.13        9.60      3.94 o 
  -9  -5   2       22.90       24.37      2.50 o 
  -8  -5   2        3.58        4.36      1.48 o 
  -7  -5   2        0.44       -0.86      1.20 o 
  -6  -5   2       13.45        9.87      1.35 o 
  -5  -5   2      468.49      428.60      6.48 o 
  -4  -5   2      103.93      115.74      2.59 o 
  -3  -5   2      237.28      173.35      3.32 o 
  -2  -5   2       11.15       14.64      1.13 o 
  -1  -5   2      247.24      345.85      7.73 o 
   0  -5   2     2071.56     2465.76     91.67 o 
   1  -5   2      597.91      676.78     13.72 o 
   2  -5   2       56.55       56.16      2.06 o 
   3  -5   2        1.40        1.30      0.77 o 
   4  -5   2        0.09       -1.25      1.25 o 
   5  -5   2       69.38       73.62      3.44 o 
   6  -5   2        5.85        4.04      1.61 o 
   7  -5   2       18.78       18.20      2.50 o 
   8  -5   2        5.06        2.66      2.25 o 
 -10  -4   2        3.30       12.39      3.94 o 
  -9  -4   2       17.28       18.80      2.44 o 
  -8  -4   2        1.37       -1.16      1.16 o 
  -7  -4   2        1.16        0.20      1.32 o 
  -6  -4   2       95.39       94.68      2.37 o 
  -5  -4   2      403.47      437.37      5.64 o 
  -4  -4   2      341.62      312.91      4.15 o 
  -3  -4   2       70.82       65.43      1.56 o 
  -2  -4   2       43.20       39.70      1.06 o 
  -1  -4   2        8.89        9.07      0.73 o 
   0  -4   2     1731.16     2006.09     43.86 o 
   1  -4   2     2481.81     2837.89     49.04 o 
   2  -4   2       91.11      117.30      4.50 o 
   3  -4   2       26.86       21.69      1.92 o 
   4  -4   2      331.09      385.53      7.15 o 
   5  -4   2      140.74      138.74      3.74 o 
   6  -4   2      224.79      237.34      5.32 o 
   7  -4   2       51.74       45.26      2.69 o 
   8  -4   2        1.11       -1.66      1.66 o 
 -10  -3   2       31.79       32.46      5.02 o 
  -9  -3   2        2.91        1.40      3.26 o 
  -8  -3   2        3.71        2.59      1.47 o 
  -7  -3   2        4.48        1.32      1.13 o 
  -6  -3   2       11.92       10.96      0.98 o 
  -5  -3   2       70.88       81.70      1.85 o 
  -4  -3   2       37.62       37.25      1.96 o 
  -3  -3   2       81.51       80.84      1.44 o 
  -2  -3   2       72.42       64.76      1.22 o 
  -1  -3   2        3.28        1.42      0.29 o 
   0  -3   2        9.91        9.72      1.07 o 
   1  -3   2      192.71      193.18      3.37 o 
   2  -3   2       40.90       25.22      1.09 o 
   3  -3   2       75.20       77.01      1.63 o 
   4  -3   2      195.38      220.30      3.52 o 
   5  -3   2       22.66       23.63      1.72 o 
   6  -3   2       54.15       63.60      3.01 o 
   7  -3   2       47.37       46.87      2.89 o 
   8  -3   2        0.44        3.89      1.82 o 
   9  -3   2        0.78        0.80      1.92 o 
  -9  -2   2       20.23       14.31      9.29 o 
  -8  -2   2        1.26       -0.43      2.00 o 
  -7  -2   2       51.80       42.18      2.28 o 
  -6  -2   2       82.33       83.64      2.12 o 
  -5  -2   2        4.67        6.64      0.71 o 
  -4  -2   2     1708.55     1790.01     20.41 o 
  -3  -2   2      405.64      358.15      4.22 o 
  -2  -2   2      734.93      764.25      9.66 o 
  -1  -2   2     1727.13     1824.88     24.88 o 
   0  -2   2        7.59        6.48      0.94 o 
   1  -2   2       82.39      103.20      1.77 o 
   2  -2   2      236.43      361.91      8.73 o 
   3  -2   2       50.99       45.63      1.06 o 
   4  -2   2      142.27      152.04      2.34 o 
   5  -2   2      626.80      614.02      8.18 o 
   6  -2   2       30.21       32.81      1.76 o 
   7  -2   2        4.97        5.17      1.18 o 
   8  -2   2        0.41        0.02      1.28 o 
   9  -2   2        5.45        4.66      2.61 o 
  -9  -1   2       27.63       35.62      4.38 o 
  -8  -1   2        3.33        4.65      3.41 o 
  -7  -1   2       10.55        5.61      1.39 o 
  -6  -1   2      122.23      115.50      2.43 o 
  -5  -1   2       46.83       41.11      1.60 o 
  -4  -1   2      144.40      152.44      2.60 o 
  -3  -1   2      224.48      226.67      3.27 o 
  -2  -1   2      726.38      750.59      8.59 o 
  -1  -1   2     1486.38     1547.92     15.31 o 
   0  -1   2      566.69      607.15      7.40 o 
   1  -1   2      198.29      194.39      2.01 o 
   2  -1   2       43.20       80.44      2.62 o 
   3  -1   2      150.83      135.59      1.94 o 
   4  -1   2      304.48      273.28      3.74 o 
   5  -1   2      405.75      406.40      5.42 o 
   6  -1   2      106.88      118.14      2.61 o 
   7  -1   2        8.47        9.54      1.34 o 
   8  -1   2       22.23       37.05      3.42 o 
   9  -1   2        0.01        0.95      1.59 o 
  -9   0   2        8.53       17.65      7.43 o 
  -8   0   2        1.84        2.39      1.88 o 
  -7   0   2        0.08       -1.61      1.61 o 
  -6   0   2       81.97       76.65      2.05 o 
  -5   0   2      507.94      543.08      6.92 o 
  -4   0   2       39.74       26.14      1.08 o 
  -3   0   2      582.04      614.20      7.31 o 
  -2   0   2     2467.72     2649.48     29.65 o 
  -1   0   2     1988.03     2035.68     23.41 o 
   0   0   2    15872.52    15082.67    189.37 o 
   1   0   2    11530.44    11734.95    108.82 o 
   2   0   2       43.97       46.58      1.20 o 
   3   0   2        6.99        6.34      0.44 o 
   4   0   2      106.42      119.72      2.03 o 
   5   0   2        0.01       -0.06      0.67 o 
   6   0   2       18.51       11.54      1.04 o 
   7   0   2        1.53       -0.85      1.02 o 
   8   0   2        5.14        7.50      1.54 o 
   9   0   2       53.80       57.89      3.79 o 
  10   0   2        6.73        2.48      4.96 o 
  -9   1   2       15.93       13.11      2.38 o 
  -8   1   2       57.76       57.60      3.67 o 
  -7   1   2        0.62       -1.17      1.17 o 
  -6   1   2      185.53      187.19      3.76 o 
  -5   1   2      556.92      529.63      6.84 o 
  -4   1   2      121.01      101.36      2.69 o 
  -3   1   2      629.87      640.47      7.64 o 
  -2   1   2       82.25       91.24      1.95 o 
  -1   1   2       20.02       29.82      0.68 o 
   0   1   2      170.38      195.05      1.98 o 
   1   1   2      373.64      384.81      4.80 o 
   2   1   2     3453.97     3785.91     51.66 o 
   3   1   2      210.79      183.54      2.64 o 
   4   1   2      120.88       92.26      1.83 o 
   5   1   2      290.38      289.95      4.30 o 
   6   1   2       89.33       76.36      2.04 o 
   7   1   2        0.36        2.37      1.39 o 
   8   1   2       40.71       42.62      2.98 o 
   9   1   2       24.10       21.62      2.70 o 
  10   1   2        1.65        6.47      2.32 o 
  -9   2   2        1.77       -0.31      3.07 o 
  -8   2   2        0.06       -1.49      1.49 o 
  -7   2   2        8.45        7.90      1.44 o 
  -6   2   2        0.00       -0.74      0.95 o 
  -5   2   2       47.40       49.11      1.71 o 
  -4   2   2        3.34        5.93      0.75 o 
  -3   2   2      847.08      848.19      9.60 o 
  -2   2   2       96.01      135.33      3.26 o 
  -1   2   2       50.71       51.81      1.17 o 
   0   2   2     4177.83     4713.99     51.40 o 
   1   2   2       24.39       32.79      0.74 o 
   2   2   2    58713.35    61938.28   1964.68 o 
   3   2   2     2638.91     2949.57     47.12 o 
   4   2   2       60.04       54.48      1.27 o 
   5   2   2       92.12       98.65      1.91 o 
   6   2   2      192.61      194.34      3.27 o 
   7   2   2       12.14        8.47      1.15 o 
   8   2   2        0.01       -1.48      1.50 o 
   9   2   2       30.85       28.24      4.96 o 
  10   2   2       35.10       37.66      6.19 o 
  -9   3   2        0.14       -4.34      4.34 o 
  -8   3   2        2.09        0.68      1.30 o 
  -7   3   2       19.71       13.79      1.93 o 
  -6   3   2       24.90       25.47      1.70 o 
  -5   3   2      567.58      521.47      7.64 o 
  -4   3   2      728.40      656.82      8.13 o 
  -3   3   2      278.94      264.88      3.49 o 
  -2   3   2      134.41       75.77      1.62 o 
  -1   3   2        1.06        1.33      0.27 o 
   0   3   2       15.18       14.10      0.57 o 
   1   3   2     5284.38     5830.99     68.41 o 
   2   3   2     2210.67     2423.57     25.88 o 
   3   3   2        9.17       12.59      0.60 o 
   4   3   2     1160.74     1176.24     14.53 o 
   5   3   2       49.52       48.11      1.52 o 
   6   3   2       10.26       10.01      0.92 o 
   7   3   2       26.99       39.47      1.96 o 
   8   3   2        4.18        3.72      2.48 o 
   9   3   2       48.34       57.93      5.69 o 
  10   3   2       27.19       24.13      6.50 o 
  -8   4   2        0.73       -1.73      1.73 o 
  -7   4   2       24.72       28.72      2.51 o 
  -6   4   2       21.74       23.90      2.33 o 
  -5   4   2        2.50        3.26      0.94 o 
  -4   4   2        0.20        2.35      0.62 o 
  -3   4   2       36.99       46.46      1.53 o 
  -2   4   2      250.95      350.97      5.15 o 
  -1   4   2     1741.18     1909.24     24.62 o 
   0   4   2     2110.05     2247.49     30.06 o 
   1   4   2     1840.13     1988.44     24.84 o 
   2   4   2      506.85      548.96      6.49 o 
   3   4   2       10.58       12.02      1.06 o 
   4   4   2        1.63        6.74      0.86 o 
   5   4   2      607.33      593.54      7.37 o 
   6   4   2        0.33       -0.66      0.68 o 
   7   4   2        1.70       -0.03      1.00 o 
   8   4   2       53.65       46.57      3.00 o 
   9   4   2        1.31       -0.67      2.82 o 
  10   4   2        0.62       -0.54      3.41 o 
  -8   5   2        1.34        1.03      1.88 o 
  -7   5   2       17.89       13.63      2.00 o 
  -6   5   2       14.97       16.03      1.88 o 
  -5   5   2        5.33        3.13      1.52 o 
  -4   5   2       17.02       17.45      1.79 o 
  -3   5   2       14.56       17.10      1.41 o 
  -2   5   2      293.90      278.81      7.76 o 
  -1   5   2      356.52      448.30      6.13 o 
   0   5   2     1610.02     1895.01     26.92 o 
   1   5   2        9.77       19.83      0.65 o 
   2   5   2      126.21      124.64      2.26 o 
   3   5   2      202.58      255.70      3.48 o 
   4   5   2      115.16      163.03      3.27 o 
   5   5   2        9.46        7.53      0.91 o 
   6   5   2       71.42       72.29      2.10 o 
   7   5   2       12.25       13.13      1.30 o 
   8   5   2        9.13        8.69      1.52 o 
   9   5   2        0.80        1.10      2.82 o 
  10   5   2        0.25       -4.03      4.03 o 
  -7   6   2       65.86       64.87      4.52 o 
  -6   6   2      111.46      111.69      4.88 o 
  -5   6   2       11.52       10.12      1.79 o 
  -4   6   2      150.51      139.16      4.65 o 
  -3   6   2      589.64      578.28     12.16 o 
  -2   6   2       28.07       35.64      5.81 o 
  -1   6   2        1.21        0.62      0.55 o 
   0   6   2      103.20      118.26      2.34 o 
   1   6   2        0.08        1.24      0.62 o 
   2   6   2       87.91       86.23      1.91 o 
   3   6   2       16.46       15.73      1.02 o 
   4   6   2       78.31       87.34      2.06 o 
   5   6   2      266.97      275.85      4.57 o 
   6   6   2      142.58      160.68      3.97 o 
   7   6   2      161.44      162.45      4.37 o 
   8   6   2       81.89       90.51      3.15 o 
   9   6   2       41.09       38.08      3.31 o 
  10   6   2        6.70        5.14      3.70 o 
  -7   7   2       18.63       25.89      4.50 o 
  -6   7   2        0.09       -0.62      1.79 o 
  -5   7   2        6.76        7.89      1.79 o 
  -4   7   2        7.75        5.53      1.62 o 
  -3   7   2      171.77      192.14      7.48 o 
  -2   7   2      402.60      411.16     11.00 o 
  -1   7   2      138.66      149.05      3.55 o 
   0   7   2     1379.50     1751.56     26.54 o 
   1   7   2      586.08      601.68     10.72 o 
   2   7   2      253.23      307.47      6.24 o 
   3   7   2      519.90      531.05      8.59 o 
   4   7   2       15.32       20.56      1.52 o 
   5   7   2       70.22       69.56      2.23 o 
   6   7   2        2.36        2.34      1.19 o 
   7   7   2        0.07        1.13      1.25 o 
   8   7   2       14.83       12.49      1.99 o 
   9   7   2        8.36        1.05      2.05 o 
  10   7   2       11.52       13.10      4.14 o 
  -6   8   2       27.89       26.76      2.86 o 
  -5   8   2       60.82       60.81      3.80 o 
  -4   8   2       13.48        9.80      1.79 o 
  -3   8   2       79.86       86.87      3.68 o 
  -2   8   2       61.28       72.53      3.22 o 
  -1   8   2      604.74      617.86     11.34 o 
   0   8   2      138.93      169.85      3.79 o 
   1   8   2        7.78        9.00      0.93 o 
   2   8   2        8.46        7.82      0.93 o 
   3   8   2       44.96       55.98      2.39 o 
   4   8   2       89.33       92.60      3.68 o 
   5   8   2       18.18       16.38      1.39 o 
   6   8   2       43.03       45.61      4.32 o 
   7   8   2        0.34        0.52      1.14 o 
   8   8   2       51.15       58.36      3.49 o 
   9   8   2       18.72       15.02      3.58 o 
  -6   9   2        0.32       -0.31      2.63 o 
  -5   9   2       19.07       18.90      3.07 o 
  -4   9   2        4.78        5.67      1.64 o 
  -3   9   2        1.10       -1.43      1.43 o 
  -2   9   2       32.60       39.70      2.97 o 
  -1   9   2       33.03       39.36      2.73 o 
   0   9   2      129.92      144.98      3.48 o 
   1   9   2        9.18       19.00      2.62 o 
   2   9   2       54.65       63.06      2.32 o 
   3   9   2      955.44      970.69     20.56 o 
   4   9   2      590.56      586.19     12.61 o 
   5   9   2        0.83        0.86      1.18 o 
   6   9   2       55.59       57.27      3.14 o 
   7   9   2        9.84        7.03      1.86 o 
   8   9   2        1.44        2.82      2.25 o 
   9   9   2        4.36        0.19      3.75 o 
  -5  10   2       13.52       10.67      2.82 o 
  -4  10   2       27.62       21.24      2.82 o 
  -3  10   2       52.48       42.67      3.70 o 
  -2  10   2      168.42      179.32      6.57 o 
  -1  10   2       73.91       87.96      5.26 o 
   0  10   2      156.57      192.28      4.98 o 
   1  10   2        2.85        5.86      1.07 o 
   2  10   2        0.86        0.83      1.07 o 
   3  10   2       30.95       25.50      1.89 o 
   4  10   2       44.60       48.15      2.82 o 
   5  10   2       24.50       20.29      2.00 o 
   6  10   2        4.70        4.54      1.79 o 
   7  10   2       24.82       23.18      3.92 o 
   8  10   2        0.57        0.99      2.98 o 
   9  10   2        4.82        1.77      2.45 o 
  -4  11   2       14.08        9.91      3.72 o 
  -3  11   2        1.94        2.48      2.48 o 
  -2  11   2       37.87       41.50      4.96 o 
  -1  11   2       33.56       29.73      4.34 o 
   0  11   2       25.94       26.21      2.82 o 
   1  11   2        1.51        1.55      1.31 o 
   2  11   2        4.69        3.72      1.31 o 
   3  11   2        0.00       -1.24      1.31 o 
   4  11   2       25.29       28.85      2.82 o 
   5  11   2        1.44        2.17      1.75 o 
   6  11   2       34.98       39.55      3.33 o 
   7  11   2       28.64       33.69      3.41 o 
   8  11   2        0.13        0.19      2.00 o 
  -3  12   2        2.98       -1.24      2.48 o 
  -2  12   2       65.48       62.56      6.19 o 
  -1  12   2       35.89       37.16      4.96 o 
   0  12   2      103.57      105.30      6.81 o 
   1  12   2       39.03       45.21      4.96 o 
   2  12   2      412.62      430.47     17.34 o 
   3  12   2        0.88        1.24      1.86 o 
   4  12   2       21.93       29.11      4.34 o 
   5  12   2       94.16      100.86      5.20 o 
   6  12   2      108.08       99.57      5.46 o 
   7  12   2        0.60        0.62      2.63 o 
   8  12   2        0.29        4.87      3.26 o 
  -2  13   2        6.29        7.43      3.10 o 
  -1  13   2       39.90       39.02      4.96 o 
   0  13   2        4.41        3.72      2.48 o 
   1  13   2        1.29        0.00      2.48 o 
   2  13   2       38.09       40.26      4.34 o 
   3  13   2       29.51       29.11      4.34 o 
   4  13   2        0.06       -1.24      2.48 o 
   5  13   2       15.40       14.87      3.10 o 
   6  13   2        0.80        1.24      3.10 o 
   7  13   2       11.54       15.48      4.34 o 
  -1  14   2        3.22        1.86      2.48 o 
   0  14   2        0.01        3.72      3.10 o 
   1  14   2        0.09       -2.48      2.48 o 
   2  14   2      105.87      122.02      7.43 o 
   3  14   2        2.41        1.24      2.48 o 
   4  14   2       24.28       30.35      4.34 o 
   5  14   2        0.20       -0.62      2.48 o 
   6  14   2        2.40        0.00      3.10 o 
   2  15   2       26.16       27.25      4.96 o 
   3  15   2       42.87       52.03      5.57 o 
   4  15   2       16.24       14.25      3.72 o 
  -5 -14   3        1.86        1.86      3.10 o 
  -4 -14   3        0.34       -1.24      2.48 o 
  -3 -14   3       11.02       13.01      2.48 o 
  -2 -14   3       24.59       33.45      3.72 o 
   0 -14   3       26.53       32.83      3.72 o 
   1 -14   3        1.86        2.48      2.48 o 
  -6 -13   3       13.78        7.43      3.10 o 
  -5 -13   3       21.95       19.32      4.96 o 
  -4 -13   3        0.12       -1.24      1.86 o 
  -3 -13   3       16.14       16.72      3.10 o 
   1 -13   3       12.64       11.15      2.48 o 
   2 -13   3        0.28        1.86      2.48 o 
  -7 -12   3        1.07        1.68      5.57 o 
  -6 -12   3        0.70       -2.43      5.26 o 
  -5 -12   3        1.51       -0.73      2.15 o 
  -4 -12   3        1.83       -0.62      4.65 o 
  -3 -12   3       12.56        8.67      1.86 o 
   1 -12   3      125.01      133.17      6.81 o 
   2 -12   3       22.41       24.16      4.34 o 
   3 -12   3        3.48        2.48      2.48 o 
  -8 -11   3       15.16       15.20      3.70 o 
  -7 -11   3       21.20       17.69      3.42 o 
  -6 -11   3        6.27        2.25      2.38 o 
  -5 -11   3       49.32       45.80      4.12 o 
  -4 -11   3       60.36       60.78      4.22 o 
  -3 -11   3        1.03       -0.31      3.10 o 
   1 -11   3        9.17        8.05      1.86 o 
   2 -11   3        0.00        0.00      1.86 o 
   3 -11   3        0.23        0.00      2.48 o 
   4 -11   3       11.38        8.67      3.10 o 
  -8 -10   3        0.76        0.77      2.88 o 
  -7 -10   3        0.18        2.06      2.15 o 
  -6 -10   3        0.42       -1.64      1.64 o 
  -5 -10   3       11.50       10.06      3.91 o 
  -4 -10   3        3.65        0.83      1.85 o 
  -3 -10   3        0.60       -0.80      2.48 o 
  -2 -10   3        0.53       -1.86      2.48 o 
   2 -10   3      112.16      113.35      6.19 o 
   3 -10   3       14.85       19.20      3.10 o 
   4 -10   3       92.79      104.68      7.43 o 
   5 -10   3      126.77      126.97      9.29 o 
  -9  -9   3        0.01        1.42      2.55 o 
  -8  -9   3        0.97       -0.56      1.76 o 
  -7  -9   3        0.05       -0.05      1.50 o 
  -6  -9   3        5.36        3.58      1.37 o 
  -5  -9   3       65.39       65.96      3.04 o 
  -4  -9   3      385.66      374.53      7.59 o 
  -3  -9   3      224.98      233.04      6.53 o 
  -2  -9   3       31.03       22.92      4.34 o 
  -1  -9   3      173.73      170.95     11.15 o 
   2  -9   3      209.20      195.54      6.34 o 
   3  -9   3        0.17        0.00      1.86 o 
   4  -9   3        1.61        1.86      2.48 o 
   5  -9   3        0.01       -1.86      3.10 o 
   6  -9   3        0.60       -1.24      3.10 o 
  -9  -8   3       14.07       13.89      4.00 o 
  -8  -8   3       25.27       23.69      2.55 o 
  -7  -8   3       52.47       45.94      3.24 o 
  -6  -8   3        9.87       11.46      1.68 o 
  -5  -8   3        1.37       -0.33      1.09 o 
  -4  -8   3      179.53      189.99      6.05 o 
  -3  -8   3      359.69      394.49      9.35 o 
  -2  -8   3        8.59       10.86      1.24 o 
  -1  -8   3       67.46      112.11      8.67 o 
   2  -8   3       16.00       13.26      1.16 o 
   3  -8   3       20.89       15.26      2.58 o 
   4  -8   3        2.18        1.24      1.52 o 
   5  -8   3      288.50      306.83      8.77 o 
   6  -8   3       22.71       17.12      3.41 o 
   7  -8   3       12.23       15.03      3.72 o 
  -9  -7   3       20.79       20.14      1.85 o 
  -8  -7   3        2.90        1.57      1.34 o 
  -7  -7   3        0.62       -0.87      1.79 o 
  -6  -7   3        1.44        2.37      1.37 o 
  -5  -7   3        2.58        1.86      1.30 o 
  -4  -7   3       36.14       30.96      1.81 o 
  -3  -7   3        7.68       16.27      1.81 o 
  -2  -7   3      275.39      370.54     10.41 o 
  -1  -7   3      259.48      299.16     14.25 o 
   0  -7   3     1476.49     1391.13     53.89 o 
   1  -7   3       70.56       92.91      4.34 o 
   2  -7   3      423.52      399.01      6.92 o 
   3  -7   3        8.85       10.68      1.29 o 
   4  -7   3        6.28        2.93      1.33 o 
   5  -7   3       27.06       28.22      4.11 o 
   6  -7   3        5.86        6.85      1.97 o 
   7  -7   3        1.94       -0.62      2.63 o 
  -9  -6   3       39.65       49.14      3.81 o 
  -8  -6   3       30.26       25.59      2.32 o 
  -7  -6   3       20.23       17.77      1.72 o 
  -6  -6   3      302.87      302.61      5.31 o 
  -5  -6   3     1257.24     1297.87     26.23 o 
  -4  -6   3       35.21       42.55      2.15 o 
  -3  -6   3       67.95       66.77      1.88 o 
  -2  -6   3      234.66      270.57      6.01 o 
  -1  -6   3      255.45      328.27     14.87 o 
   0  -6   3      352.32      486.83     21.06 o 
   1  -6   3        1.51        1.24      1.11 o 
   2  -6   3       11.14        9.31      0.78 o 
   3  -6   3       82.73       88.45      2.69 o 
   4  -6   3      226.42      243.62      7.63 o 
   5  -6   3        5.52        5.30      1.50 o 
   6  -6   3      162.48      172.55      5.37 o 
   7  -6   3        2.10        5.39      2.67 o 
   8  -6   3        0.25       -1.65      2.15 o 
  -9  -5   3        6.20       13.42      2.58 o 
  -8  -5   3       59.54       76.33      3.64 o 
  -7  -5   3        0.00       -0.87      1.25 o 
  -6  -5   3       12.99       11.02      1.31 o 
  -5  -5   3      123.03      134.66      2.86 o 
  -4  -5   3       72.92       78.97      2.15 o 
  -3  -5   3       45.50       35.23      1.13 o 
  -2  -5   3        3.85        2.73      0.73 o 
  -1  -5   3      364.80      334.47     14.87 o 
   0  -5   3      177.64      260.00     11.15 o 
   1  -5   3      422.93      353.43      7.39 o 
   2  -5   3      127.42      121.20      2.63 o 
   3  -5   3        0.13        0.35      0.70 o 
   4  -5   3       10.04        6.96      1.23 o 
   5  -5   3        1.16        2.17      1.37 o 
   6  -5   3       44.94       43.25      3.25 o 
   7  -5   3        8.57       10.43      2.00 o 
   8  -5   3        0.26       -2.06      2.15 o 
  -9  -4   3       23.93       27.94      2.77 o 
  -8  -4   3        0.31       -1.23      1.23 o 
  -7  -4   3        0.01       -1.15      1.15 o 
  -6  -4   3       68.98       60.47      2.24 o 
  -5  -4   3      400.68      430.61      6.05 o 
  -4  -4   3       75.24       67.76      1.57 o 
  -3  -4   3       49.19       30.82      1.24 o 
  -2  -4   3      108.18      103.29      1.97 o 
  -1  -4   3       65.41       45.94      1.49 o 
   0  -4   3        1.90        2.89      1.07 o 
   1  -4   3     1745.67     1804.43     25.52 o 
   2  -4   3      712.65      756.97     12.20 o 
   3  -4   3        8.67       13.07      1.56 o 
   4  -4   3        0.46        0.07      0.91 o 
   5  -4   3        1.78        0.68      1.30 o 
   6  -4   3       98.37      109.13      3.53 o 
   7  -4   3        1.87        1.42      1.39 o 
   8  -4   3        4.62        4.75      1.62 o 
  -9  -3   3        0.68       -1.15      5.88 o 
  -8  -3   3       69.84       73.03      3.29 o 
  -7  -3   3        9.86        9.32      1.34 o 
  -6  -3   3       29.67       30.92      1.65 o 
  -5  -3   3      314.50      299.56      4.44 o 
  -4  -3   3      791.15      803.86      9.10 o 
  -3  -3   3        0.60        0.38      0.39 o 
  -2  -3   3       35.98       38.03      0.90 o 
  -1  -3   3      194.75      200.75      3.02 o 
   0  -3   3      263.00      281.58     12.61 o 
   1  -3   3        3.73        4.29      0.36 o 
   2  -3   3      347.17      314.80      4.48 o 
   3  -3   3      187.42      158.55      4.62 o 
   4  -3   3      468.23      549.72      7.83 o 
   5  -3   3      773.19      784.96     13.16 o 
   6  -3   3      350.86      374.32      7.34 o 
   7  -3   3        1.07        1.32      1.43 o 
   8  -3   3       13.00       19.30      2.20 o 
   9  -3   3        3.00        2.33      2.00 o 
  -9  -2   3       55.54       75.65      6.13 o 
  -8  -2   3       11.80       12.44      2.31 o 
  -7  -2   3        6.91        6.88      1.43 o 
  -6  -2   3        1.55        2.41      0.89 o 
  -5  -2   3        2.62        4.15      1.02 o 
  -4  -2   3      218.72      187.42      2.84 o 
  -3  -2   3       84.25       59.71      1.27 o 
  -2  -2   3     1081.31     1095.68     11.46 o 
  -1  -2   3      160.15      178.21      2.27 o 
   0  -2   3      241.28      292.31      3.91 o 
   1  -2   3      176.48      208.26      4.72 o 
   2  -2   3       43.00       27.24      1.23 o 
   3  -2   3      277.49      259.11      7.58 o 
   4  -2   3      243.33      252.64      3.36 o 
   5  -2   3      160.49      173.39      3.03 o 
   6  -2   3        0.15       -0.95      0.95 o 
   7  -2   3       48.84       57.65      2.37 o 
   8  -2   3        8.56        6.98      1.36 o 
   9  -2   3        1.94        2.02      2.00 o 
  -9  -1   3        5.38        8.26      3.26 o 
  -8  -1   3        3.73        3.10      2.63 o 
  -7  -1   3       19.21       15.64      1.95 o 
  -6  -1   3      127.18      129.67      2.61 o 
  -5  -1   3       28.92       34.19      1.32 o 
  -4  -1   3     1840.78     1917.52     26.55 o 
  -3  -1   3      736.83      763.06      8.91 o 
  -2  -1   3     1257.89     1377.55     14.83 o 
  -1  -1   3      377.44      414.26      3.95 o 
   0  -1   3     3264.03     3349.63     34.38 o 
   1  -1   3      168.12      224.27      3.13 o 
   2  -1   3      809.66      847.90      9.85 o 
   3  -1   3       76.38       91.84      3.02 o 
   4  -1   3      102.31       95.12      1.73 o 
   5  -1   3      145.29      163.24      2.80 o 
   6  -1   3      127.10      120.36      2.81 o 
   7  -1   3      155.08      148.45      3.67 o 
   8  -1   3      326.38      346.85      7.03 o 
   9  -1   3       23.27       25.41      2.43 o 
  -9   0   3       64.86       85.08      6.57 o 
  -8   0   3       15.27       13.55      2.18 o 
  -7   0   3       13.11       11.69      1.79 o 
  -6   0   3       19.31       18.02      1.31 o 
  -5   0   3       98.67       90.74      1.98 o 
  -4   0   3      379.38      436.45      5.92 o 
  -3   0   3      183.11      233.83      3.35 o 
  -2   0   3      887.09      880.45     11.51 o 
  -1   0   3     1874.26     1907.62     19.64 o 
   0   0   3     4858.90     4805.47     51.11 o 
   1   0   3        0.61        0.37      0.20 o 
   2   0   3     2058.22     2010.92     21.45 o 
   3   0   3       90.30      132.91      4.10 o 
   4   0   3        0.85        0.19      0.55 o 
   5   0   3       10.21        9.16      0.81 o 
   6   0   3      136.51      132.84      2.62 o 
   7   0   3        0.63       -0.98      0.98 o 
   8   0   3        2.14        1.67      1.38 o 
   9   0   3        4.90        5.42      1.97 o 
  10   0   3        2.05        3.80      3.41 o 
  -9   1   3        0.01       -0.33      1.93 o 
  -8   1   3        0.80       -0.34      1.86 o 
  -7   1   3        0.04       -1.19      1.23 o 
  -6   1   3      110.35      108.70      2.78 o 
  -5   1   3      303.92      298.16      4.34 o 
  -4   1   3      171.25      199.44      3.16 o 
  -3   1   3        0.35        0.65      0.52 o 
  -2   1   3      752.68      759.12      8.86 o 
  -1   1   3     1439.70     1592.49     17.04 o 
   0   1   3     7195.04     7252.62     70.58 o 
   1   1   3      227.63      227.72      2.57 o 
   2   1   3      373.39      361.34      4.14 o 
   3   1   3        0.32        0.93      0.44 o 
   4   1   3       15.79       11.56      0.74 o 
   5   1   3        0.45       -0.59      0.59 o 
   6   1   3      161.33      157.46      3.00 o 
   7   1   3        3.34        3.25      1.01 o 
   8   1   3       37.38       34.64      2.37 o 
   9   1   3        1.10        4.02      1.97 o 
  10   1   3        0.14        2.94      2.02 o 
  -9   2   3        1.04       -1.24      3.07 o 
  -8   2   3       13.94       14.83      2.25 o 
  -7   2   3       12.72       10.37      1.50 o 
  -6   2   3      169.74      160.31      4.07 o 
  -5   2   3      657.64      655.37      8.29 o 
  -4   2   3      735.38      721.77      9.30 o 
  -3   2   3       80.64       86.81      1.73 o 
  -2   2   3      278.83      289.13      3.56 o 
  -1   2   3        0.90        1.14      0.29 o 
   0   2   3      176.73      175.53      2.04 o 
   1   2   3     4393.85     4484.28     44.92 o 
   2   2   3     5130.42     5201.53     83.17 o 
   3   2   3     3517.49     4170.51     49.13 o 
   4   2   3        8.18        4.27      0.52 o 
   5   2   3      263.00      260.85      3.70 o 
   6   2   3      443.25      409.60      5.52 o 
   7   2   3       70.92       83.15      3.05 o 
   8   2   3       49.54       41.69      3.70 o 
   9   2   3       25.55       25.46      3.94 o 
  10   2   3       11.99       20.83      4.14 o 
  -8   3   3       15.21       14.51      3.13 o 
  -7   3   3        3.53        3.08      1.28 o 
  -6   3   3       15.28       14.28      1.49 o 
  -5   3   3        8.34        7.07      1.07 o 
  -4   3   3       54.89       54.22      1.65 o 
  -3   3   3       37.26       18.61      1.02 o 
  -2   3   3     2337.48     2683.80     28.83 o 
  -1   3   3      406.89      415.68      5.19 o 
   0   3   3      261.47      311.88      3.64 o 
   1   3   3     1453.56     1450.92     15.13 o 
   2   3   3     9391.06    10491.88    111.28 o 
   3   3   3       50.90      120.39      2.17 o 
   4   3   3      803.79      873.88     10.29 o 
   5   3   3      132.42      110.55      2.13 o 
   6   3   3       21.95       15.67      1.04 o 
   7   3   3       24.22       26.83      1.60 o 
   8   3   3       51.16       50.18      4.53 o 
   9   3   3       11.26        6.50      3.07 o 
  10   3   3       11.94       10.84      3.94 o 
  -8   4   3        0.28       -1.86      1.86 o 
  -7   4   3       12.20       11.97      1.52 o 
  -6   4   3        8.17        7.54      1.25 o 
  -5   4   3       18.51       20.52      1.44 o 
  -4   4   3      406.76      397.89      5.62 o 
  -3   4   3       22.02       17.81      0.85 o 
  -2   4   3     3046.92     3357.15     36.91 o 
  -1   4   3     2869.06     3193.43     38.48 o 
   0   4   3      140.98      143.27      2.27 o 
   1   4   3       63.52       63.77      1.41 o 
   2   4   3     1027.94     1164.11     12.40 o 
   3   4   3        8.09       10.80      0.93 o 
   4   4   3     4090.33     4162.65     46.48 o 
   5   4   3       97.57       73.92      1.93 o 
   6   4   3        1.62        0.13      0.74 o 
   7   4   3      130.51      139.03      3.34 o 
   8   4   3       20.44       20.15      2.61 o 
   9   4   3        7.33       10.22      4.65 o 
  10   4   3        7.64        7.94      3.70 o 
  -8   5   3        6.31        5.32      1.99 o 
  -7   5   3       42.80       56.62      4.38 o 
  -6   5   3        0.05        0.11      1.85 o 
  -5   5   3       19.40       17.08      1.76 o 
  -4   5   3        4.75        6.87      1.37 o 
  -3   5   3       30.39       36.96      1.76 o 
  -2   5   3      118.42      160.31      3.04 o 
  -1   5   3      138.83      113.54      4.47 o 
   0   5   3       94.72      111.49      2.03 o 
   1   5   3        0.24        1.64      0.34 o 
   2   5   3      598.44      564.46      7.56 o 
   3   5   3     5967.08     7031.71     83.25 o 
   4   5   3     8557.94     9909.99    109.89 o 
   5   5   3      627.55      619.50      8.06 o 
   6   5   3        6.13        4.33      0.79 o 
   7   5   3       94.42       94.72      3.00 o 
   8   5   3       25.10       23.29      2.04 o 
   9   5   3        5.78        6.24      3.26 o 
  10   5   3       11.63        7.80      3.70 o 
  -7   6   3        6.72       10.24      2.36 o 
  -6   6   3       29.75       22.22      2.61 o 
  -5   6   3       64.62       54.99      4.78 o 
  -4   6   3      116.02      113.67      4.29 o 
  -3   6   3      344.17      323.82      7.85 o 
  -2   6   3      226.63      283.73      6.10 o 
  -1   6   3     1317.53     1325.43     36.39 o 
   0   6   3      107.58      122.62      3.47 o 
   1   6   3       41.71       37.01      1.78 o 
   2   6   3       81.01       69.39      1.51 o 
   3   6   3       21.59       23.20      1.46 o 
   4   6   3      101.60      113.86      2.13 o 
   5   6   3      168.22      146.06      2.82 o 
   6   6   3      114.50      113.73      2.95 o 
   7   6   3       42.26       44.20      2.14 o 
   8   6   3       45.45       54.08      2.76 o 
   9   6   3       15.79       15.38      1.93 o 
  10   6   3        0.94       -0.60      1.97 o 
  -7   7   3       25.46       27.48      3.70 o 
  -6   7   3       33.78       38.76      8.70 o 
  -5   7   3       87.24       82.66      4.16 o 
  -4   7   3        2.25        2.89      1.43 o 
  -3   7   3       75.42       78.95      3.68 o 
  -2   7   3       68.22       85.86      3.07 o 
  -1   7   3       10.73        8.57      1.34 o 
   0   7   3        0.09        2.25      0.74 o 
   1   7   3      219.91      217.56      4.55 o 
   2   7   3       24.37       24.21      1.44 o 
   3   7   3      526.06      589.81     10.92 o 
   4   7   3        2.33        1.36      0.83 o 
   5   7   3        1.75        0.93      0.90 o 
   6   7   3       83.37       79.41      3.00 o 
   7   7   3       72.77       74.84      3.39 o 
   8   7   3       95.18      109.97      4.57 o 
   9   7   3        4.08        3.12      2.50 o 
  10   7   3        6.06        1.24      3.70 o 
  -6   8   3       16.15       18.74      2.73 o 
  -5   8   3        1.40       -1.88      1.88 o 
  -4   8   3        3.84        1.03      1.43 o 
  -3   8   3       40.02       37.78      2.97 o 
  -2   8   3       45.92       41.93      2.96 o 
  -1   8   3      380.52      411.89      9.30 o 
   0   8   3      293.19      351.38      8.49 o 
   1   8   3      174.26      200.91      4.41 o 
   2   8   3      390.01      475.11      8.94 o 
   3   8   3      800.87      854.99     15.34 o 
   4   8   3       53.06       63.17      2.28 o 
   5   8   3        0.03        0.33      1.16 o 
   6   8   3       18.03       21.65      1.66 o 
   7   8   3        0.11       -1.23      1.23 o 
   8   8   3        0.11       -1.12      1.60 o 
   9   8   3        1.27        0.03      2.32 o 
  -6   9   3       25.48       20.86      3.50 o 
  -5   9   3       70.84       75.52      4.40 o 
  -4   9   3       40.88       39.70      3.96 o 
  -3   9   3       67.26       63.62      3.54 o 
  -2   9   3      214.93      212.17      5.83 o 
  -1   9   3      311.39      332.49      7.73 o 
   0   9   3       51.62       63.42      2.55 o 
   1   9   3       28.84       36.66      2.06 o 
   2   9   3        6.46        5.79      0.93 o 
   3   9   3        9.29        9.44      1.24 o 
   4   9   3       15.00       11.46      1.64 o 
   5   9   3       15.44       15.68      1.79 o 
   6   9   3        9.58       12.79      1.89 o 
   7   9   3       22.15       26.25      4.29 o 
   8   9   3        5.69        3.13      1.43 o 
   9   9   3       17.32       19.33      2.41 o 
  -5  10   3       15.14       19.02      3.07 o 
  -4  10   3        0.44       -2.20      3.10 o 
  -3  10   3        0.34       -1.86      1.86 o 
  -2  10   3        0.32        1.86      1.43 o 
  -1  10   3      206.85      220.14      5.03 o 
   0  10   3      454.38      487.55     14.72 o 
   1  10   3        1.70        4.80      1.07 o 
   2  10   3       16.80       16.49      2.10 o 
   3  10   3      279.88      288.83      6.91 o 
   4  10   3      203.59      207.85      5.72 o 
   5  10   3       69.07       65.35      3.33 o 
   6  10   3       10.93        9.90      1.89 o 
   7  10   3       39.60       34.69      3.18 o 
   8  10   3        1.94        0.00      2.15 o 
   9  10   3        0.15       -2.73      2.73 o 
  -4  11   3        0.65        1.24      3.10 o 
  -3  11   3       17.99       19.73      4.03 o 
  -2  11   3      157.62      177.99      6.78 o 
  -1  11   3      138.83      132.07      5.26 o 
   0  11   3       44.64       40.53      5.57 o 
   1  11   3      279.67      296.29      8.73 o 
   2  11   3       51.34       54.89      3.26 o 
   3  11   3        6.11        4.78      1.49 o 
   4  11   3        5.10        3.51      1.43 o 
   5  11   3        0.45       -0.41      1.85 o 
   6  11   3       19.66       14.21      2.09 o 
   7  11   3        0.19       -1.89      1.89 o 
   8  11   3        0.69        1.55      3.14 o 
  -3  12   3        0.35        3.72      3.10 o 
  -2  12   3       16.16       14.87      3.72 o 
  -1  12   3        8.54       11.77      3.10 o 
   0  12   3        0.09        0.62      2.48 o 
   1  12   3       37.23       35.30      4.34 o 
   2  12   3      154.47      173.43      8.67 o 
   3  12   3        1.51        3.10      2.48 o 
   4  12   3       35.62       43.36      3.70 o 
   5  12   3       28.24       29.70      3.72 o 
   6  12   3       13.88       12.34      2.63 o 
   7  12   3       50.06       56.38      7.12 o 
   8  12   3       28.94       29.47      8.67 o 
  -2  13   3        0.82       -2.48      2.48 o 
  -1  13   3       44.51       40.88      4.96 o 
   0  13   3       12.06        9.29      3.10 o 
   1  13   3        0.07       -1.24      2.48 o 
   2  13   3        2.44        3.72      2.48 o 
   3  13   3       24.40       30.97      4.34 o 
   4  13   3        0.30       -1.86      2.48 o 
   5  13   3        2.80        3.10      3.10 o 
   6  13   3       19.32       16.10      3.72 o 
   7  13   3        0.25        5.57      3.72 o 
  -1  14   3        0.86        0.62      3.10 o 
   0  14   3        2.02        0.62      2.48 o 
   1  14   3        0.32       -2.48      2.48 o 
   2  14   3        7.53       13.01      3.10 o 
   3  14   3       11.77       13.63      3.10 o 
   4  14   3       13.76       24.78      4.34 o 
   5  14   3        1.27        2.48      3.10 o 
   6  14   3        0.01       -1.24      3.10 o 
   2  15   3        8.19        7.43      3.10 o 
   3  15   3      143.02      166.61      9.91 o 
   4  15   3       92.69       97.24      7.43 o 
  -5 -14   4        4.44        3.58      2.79 o 
  -4 -14   4        1.82        3.72      2.48 o 
  -3 -14   4        7.03        6.19      1.86 o 
  -6 -13   4       20.64       21.04      3.55 o 
  -5 -13   4       39.05       30.99      4.96 o 
  -4 -13   4        1.21       -1.71      1.71 o 
  -3 -13   4       52.12       53.89      3.72 o 
   1 -13   4       14.38       13.63      2.48 o 
   2 -13   4        2.39        5.57      2.48 o 
  -7 -12   4       16.24        7.85      3.26 o 
  -6 -12   4       10.76        7.68      3.41 o 
  -5 -12   4       13.36       12.32      2.71 o 
  -4 -12   4        5.91        2.60      1.71 o 
  -3 -12   4        2.22        0.41      1.86 o 
   1 -12   4       28.00       28.49      3.10 o 
   2 -12   4        9.42        9.91      2.48 o 
   3 -12   4        0.83        3.72      2.48 o 
  -8 -11   4        0.35        1.24      3.72 o 
  -7 -11   4        0.21       -0.14      2.82 o 
  -6 -11   4       15.91        7.79      2.97 o 
  -5 -11   4        0.29       -2.17      2.17 o 
  -4 -11   4       16.25       14.81      2.22 o 
  -3 -11   4        2.10       -0.62      3.72 o 
  -2 -11   4        9.61        5.57      4.34 o 
   2 -11   4       75.68       74.95      4.96 o 
   3 -11   4       11.61       11.77      3.10 o 
   4 -11   4       27.93       39.02      5.57 o 
  -8 -10   4        0.02       -0.65      3.07 o 
  -7 -10   4        3.37        4.45      2.09 o 
  -6 -10   4        5.75        6.03      1.95 o 
  -5 -10   4       77.34       76.95      5.29 o 
  -4 -10   4      266.93      241.35     11.77 o 
  -3 -10   4      117.63       96.62      8.05 o 
  -2 -10   4        0.76       -1.24      3.10 o 
  -1 -10   4       18.79       17.34      4.34 o 
   2 -10   4        1.02       -1.24      1.86 o 
   3 -10   4        0.02       -1.86      1.86 o 
   4 -10   4       24.56       27.87      4.96 o 
   5 -10   4       91.21      100.96      8.05 o 
  -8  -9   4        0.74        0.45      2.28 o 
  -7  -9   4       21.30       19.97      2.20 o 
  -6  -9   4       25.14       22.11      2.18 o 
  -5  -9   4        0.26       -0.83      1.40 o 
  -4  -9   4        5.43        5.26      1.52 o 
  -3  -9   4        0.22       -0.88      0.98 o 
  -2  -9   4        0.46       -3.10      3.10 o 
  -1  -9   4       36.42       38.40      6.19 o 
   2  -9   4      142.29      144.41      5.02 o 
   3  -9   4        0.34        0.62      1.86 o 
   4  -9   4       68.25       65.04      5.57 o 
   5  -9   4       14.62        9.29      3.72 o 
   6  -9   4        0.92       -3.10      3.10 o 
  -9  -8   4        3.37        4.12      2.92 o 
  -8  -8   4        0.01       -1.42      1.76 o 
  -7  -8   4        0.47        1.45      1.61 o 
  -6  -8   4       73.32       75.65      3.39 o 
  -5  -8   4       61.44       55.26      2.68 o 
  -4  -8   4      119.70      123.29      3.15 o 
  -3  -8   4      225.30      244.34      8.83 o 
  -2  -8   4        8.08        6.19      3.10 o 
  -1  -8   4      354.72      334.47     16.72 o 
   0  -8   4      353.28      387.11     18.58 o 
   2  -8   4       12.10        8.24      1.24 o 
   3  -8   4       67.47       65.73      3.21 o 
   4  -8   4        2.22        4.72      1.58 o 
   5  -8   4        5.11        8.37      2.09 o 
   6  -8   4        3.15        3.19      2.09 o 
   7  -8   4       15.62       16.72      4.34 o 
  -9  -7   4       25.41       30.59      2.66 o 
  -8  -7   4       19.50       20.97      2.55 o 
  -7  -7   4        9.69        6.96      2.32 o 
  -6  -7   4        0.06       -1.30      1.30 o 
  -5  -7   4       22.47       15.66      1.61 o 
  -4  -7   4       87.19       83.03      2.51 o 
  -3  -7   4        1.54        2.09      0.65 o 
  -2  -7   4        5.15        7.91      2.17 o 
  -1  -7   4      117.18      136.88      8.67 o 
   0  -7   4       14.98        4.34      3.10 o 
   1  -7   4      125.46      122.02      8.67 o 
   2  -7   4      395.75      359.13      6.92 o 
   3  -7   4      512.64      528.22     12.50 o 
   4  -7   4       12.05       10.79      1.44 o 
   5  -7   4      112.81      122.35      4.25 o 
   6  -7   4      204.88      229.33      8.67 o 
   7  -7   4       35.27       38.75      4.14 o 
  -9  -6   4       13.79       18.73      2.14 o 
  -8  -6   4        5.06        3.78      1.42 o 
  -7  -6   4        0.97       -1.20      1.20 o 
  -6  -6   4       23.05       25.90      3.31 o 
  -5  -6   4       10.34       10.40      1.45 o 
  -4  -6   4       22.00       23.21      1.53 o 
  -3  -6   4       85.89       89.47      2.38 o 
  -2  -6   4      114.54      131.97      3.36 o 
  -1  -6   4      151.04      195.72     10.53 o 
   0  -6   4     1417.31     1335.76     36.99 o 
   1  -6   4     1169.71     1185.82     24.97 o 
   2  -6   4       61.62       76.82      2.25 o 
   3  -6   4      779.80      763.25     12.87 o 
   4  -6   4      164.28      183.09     10.19 o 
   5  -6   4       62.16       63.70      3.75 o 
   6  -6   4        7.27        6.31      1.88 o 
   7  -6   4        6.88        7.68      1.92 o 
   8  -6   4        0.00       -1.24      2.15 o 
  -9  -5   4       32.68       28.76      2.88 o 
  -8  -5   4       11.75       11.35      1.96 o 
  -7  -5   4        7.84        3.79      1.44 o 
  -6  -5   4       18.81       16.32      1.82 o 
  -5  -5   4       50.99       53.30      1.77 o 
  -4  -5   4      635.98      696.36     13.05 o 
  -3  -5   4        0.25        0.27      0.83 o 
  -2  -5   4      234.96      292.83      5.94 o 
  -1  -5   4      658.35      636.11     25.39 o 
   0  -5   4     1584.01     1801.12     48.82 o 
   1  -5   4      734.39      933.87     16.62 o 
   2  -5   4       35.34       26.79      1.26 o 
   3  -5   4      108.52      105.55      2.71 o 
   4  -5   4      139.19      154.22      7.25 o 
   5  -5   4       35.90       38.10      2.81 o 
   6  -5   4       29.38       28.54      2.45 o 
   7  -5   4       30.61       26.17      2.42 o 
   8  -5   4       36.80       39.66      5.11 o 
  -9  -4   4       11.04       14.44      2.10 o 
  -8  -4   4        4.06        2.62      1.28 o 
  -7  -4   4        0.11       -1.14      1.14 o 
  -6  -4   4       46.40       40.07      1.71 o 
  -5  -4   4       19.46       17.38      1.08 o 
  -4  -4   4        3.68        5.97      0.67 o 
  -3  -4   4       53.80       43.06      1.34 o 
  -2  -4   4       40.98       56.43      1.44 o 
  -1  -4   4        0.00        0.27      0.37 o 
   0  -4   4      216.97      275.34     13.94 o 
   1  -4   4     2071.26     2310.37     34.89 o 
   2  -4   4      999.02     1030.49     16.26 o 
   3  -4   4      179.22      154.47      3.32 o 
   4  -4   4      525.08      639.42     25.79 o 
   5  -4   4       71.71       72.91      3.75 o 
   6  -4   4       49.15       56.85      3.24 o 
   7  -4   4       50.91       53.55      3.51 o 
   8  -4   4        0.02       -1.12      2.00 o 
  -9  -3   4        0.13        3.06      3.26 o 
  -8  -3   4       44.16       51.53      3.33 o 
  -7  -3   4       61.23       65.08      2.95 o 
  -6  -3   4        0.05       -0.84      0.84 o 
  -5  -3   4        6.56       10.96      1.13 o 
  -4  -3   4     1628.90     1670.02     19.42 o 
  -3  -3   4       66.94       91.75      1.46 o 
  -2  -3   4       53.86       78.72      1.48 o 
  -1  -3   4       87.18       89.79      2.04 o 
   0  -3   4       50.48       58.11      2.47 o 
   1  -3   4       11.76       21.35      0.92 o 
   2  -3   4      767.36     1076.87     15.79 o 
   3  -3   4       44.73       81.45      2.88 o 
   4  -3   4       25.66       32.47      1.71 o 
   5  -3   4        2.60        1.01      1.65 o 
   6  -3   4       72.21       73.65      3.82 o 
   7  -3   4       23.45       24.05      2.04 o 
   8  -3   4        7.79        5.86      1.82 o 
   9  -3   4        9.57        4.61      2.08 o 
  -9  -2   4       72.92       98.67      7.01 o 
  -8  -2   4        7.71        9.76      2.50 o 
  -7  -2   4      215.06      237.73      4.97 o 
  -6  -2   4       38.34       39.67      2.05 o 
  -5  -2   4       10.96       14.94      1.12 o 
  -4  -2   4      340.00      318.47      4.47 o 
  -3  -2   4      212.70      222.24      2.91 o 
  -2  -2   4        2.99        2.25      0.30 o 
  -1  -2   4      282.07      271.92      3.40 o 
   0  -2   4        1.85        2.67      0.28 o 
   1  -2   4        0.78        1.59      0.37 o 
   2  -2   4      560.81      731.24      9.25 o 
   3  -2   4     1343.11     1478.13     18.11 o 
   4  -2   4      554.76      730.07     20.11 o 
   5  -2   4      811.93      864.86     11.88 o 
   6  -2   4       60.36       43.54      2.63 o 
   7  -2   4      111.25      119.05      3.63 o 
   8  -2   4        4.47        5.62      1.68 o 
   9  -2   4        4.29        1.41      2.00 o 
  -9  -1   4        4.33        7.12      3.50 o 
  -8  -1   4        1.08       -1.86      2.63 o 
  -7  -1   4        0.33       -0.35      2.00 o 
  -6  -1   4        7.96        4.23      0.98 o 
  -5  -1   4       10.53       11.31      0.98 o 
  -4  -1   4      146.31      156.76      2.69 o 
  -3  -1   4       17.52       11.36      0.62 o 
  -2  -1   4      177.48      240.92      2.80 o 
  -1  -1   4      232.78      225.48      2.57 o 
   0  -1   4     4589.76     4653.83     53.71 o 
   1  -1   4     2728.73     2881.60     36.79 o 
   2  -1   4       74.08       58.66      0.99 o 
   3  -1   4       56.62       70.29      1.31 o 
   4  -1   4        0.65        0.00      0.41 o 
   5  -1   4      123.00      123.32      2.48 o 
   6  -1   4       14.20        9.86      1.05 o 
   7  -1   4       25.19       28.49      1.83 o 
   8  -1   4       24.11       40.59      3.75 o 
   9  -1   4        1.96        1.62      2.00 o 
  -9   0   4        1.00        4.42      3.41 o 
  -8   0   4        0.43        1.86      2.63 o 
  -7   0   4       91.09       81.16      3.98 o 
  -6   0   4       69.04       74.64      2.29 o 
  -5   0   4      110.24      115.22      2.44 o 
  -4   0   4        1.28        1.02      0.55 o 
  -3   0   4      263.22      261.72      3.70 o 
  -2   0   4     1091.45     1321.62     16.06 o 
  -1   0   4     2739.44     2945.04     28.77 o 
   0   0   4      154.26      180.10      2.31 o 
   1   0   4      134.08      133.23      1.97 o 
   2   0   4      117.25      137.57      1.70 o 
   3   0   4        0.31        0.92      0.35 o 
   4   0   4      101.35      136.09      3.89 o 
   5   0   4        3.90        3.97      0.76 o 
   6   0   4      181.41      170.12      3.07 o 
   7   0   4        4.07        2.20      1.07 o 
   8   0   4        9.67        8.10      1.46 o 
   9   0   4        7.50       10.93      2.02 o 
  10   0   4        6.84        5.57      3.50 o 
  -9   1   4        9.98        7.78      2.32 o 
  -8   1   4       59.15       57.48      3.74 o 
  -7   1   4        4.71        1.77      1.56 o 
  -6   1   4      100.44       93.28      3.02 o 
  -5   1   4      183.21      180.35      3.32 o 
  -4   1   4       11.97        9.89      0.82 o 
  -3   1   4      205.12      214.68      3.44 o 
  -2   1   4        9.72        8.05      0.57 o 
  -1   1   4     1022.98     1158.27     12.56 o 
   0   1   4        3.38        1.91      0.20 o 
   1   1   4      386.63      416.25      4.64 o 
   2   1   4      352.81      316.01      3.83 o 
   3   1   4      932.88      936.95     11.40 o 
   4   1   4      239.49      250.58      6.91 o 
   5   1   4       21.32       17.39      1.10 o 
   6   1   4       97.83       87.56      2.07 o 
   7   1   4        4.95        6.67      1.24 o 
   8   1   4       21.40       22.25      1.99 o 
   9   1   4       51.58       52.92      3.79 o 
  10   1   4        1.87        3.72      3.50 o 
  -9   2   4        0.78        0.17      3.26 o 
  -8   2   4        0.01        0.05      2.64 o 
  -7   2   4        4.99        2.16      1.42 o 
  -6   2   4       27.75       22.45      1.96 o 
  -5   2   4      333.29      344.67      5.22 o 
  -4   2   4      259.10      271.96      4.15 o 
  -3   2   4     1145.70     1306.88     15.14 o 
  -2   2   4     2619.70     2934.26     33.03 o 
  -1   2   4      274.90      293.15      3.65 o 
   0   2   4       13.65       36.98      0.70 o 
   1   2   4      368.08      332.35      4.60 o 
   2   2   4       14.32       13.02      0.68 o 
   3   2   4     1553.84     1586.81     18.93 o 
   4   2   4      196.97      200.32      3.85 o 
   5   2   4       39.97       36.90      1.43 o 
   6   2   4        2.58        0.41      0.68 o 
   7   2   4       37.00       42.93      2.18 o 
   8   2   4       46.21       45.17      2.67 o 
   9   2   4      102.84      109.25      6.22 o 
  10   2   4       80.50       99.92     13.94 o 
  -8   3   4       18.69       14.34      2.06 o 
  -7   3   4        4.56        5.07      1.28 o 
  -6   3   4      109.56      101.51      3.25 o 
  -5   3   4      216.44      222.82      4.78 o 
  -4   3   4      190.43      186.42      2.99 o 
  -3   3   4       14.94       19.57      0.96 o 
  -2   3   4      244.35      293.07      3.72 o 
  -1   3   4      486.95      600.43      6.68 o 
   0   3   4      208.96      210.96      2.55 o 
   1   3   4       40.80       32.82      1.01 o 
   2   3   4       21.76       25.80      1.14 o 
   3   3   4      301.98      383.93      5.10 o 
   4   3   4     3043.75     3385.73     42.63 o 
   5   3   4      163.79      111.86      2.07 o 
   6   3   4        7.50        8.60      0.79 o 
   7   3   4        2.73        4.19      1.50 o 
   8   3   4        1.06        2.17      2.63 o 
   9   3   4       25.66       22.61      3.94 o 
  10   3   4        4.46       10.09      3.70 o 
  -8   4   4        2.26        0.33      2.36 o 
  -7   4   4        3.18        0.58      1.28 o 
  -6   4   4        1.36        1.56      1.14 o 
  -5   4   4        5.85        4.55      1.14 o 
  -4   4   4       26.31       34.46      1.55 o 
  -3   4   4       17.31       19.32      1.12 o 
  -2   4   4      403.65      334.62      4.25 o 
  -1   4   4        2.36        6.14      0.52 o 
   0   4   4       84.11      115.38      1.64 o 
   1   4   4      664.95      606.62      6.54 o 
   2   4   4        0.75        0.14      0.28 o 
   3   4   4        1.68        5.11      0.58 o 
   4   4   4      218.00      184.61      3.09 o 
   5   4   4       10.31        5.65      1.32 o 
   6   4   4        4.27        4.10      0.71 o 
   7   4   4       62.22       59.52      2.32 o 
   8   4   4       13.29       14.74      2.36 o 
   9   4   4        5.26        3.24      2.82 o 
  10   4   4        1.17        0.70      4.34 o 
  -8   5   4        1.68        3.39      2.45 o 
  -7   5   4       42.59       48.04      3.50 o 
  -6   5   4       21.90       20.44      2.08 o 
  -5   5   4        6.46        2.26      1.45 o 
  -4   5   4      165.30      164.53      3.23 o 
  -3   5   4       23.11       21.62      1.26 o 
  -2   5   4      547.45      598.02      8.50 o 
  -1   5   4      291.10      245.91      3.88 o 
   0   5   4     1090.43     1318.31     16.91 o 
   1   5   4       55.29       67.87      1.32 o 
   2   5   4      106.87      124.32      1.99 o 
   3   5   4      462.52      515.10      5.86 o 
   4   5   4     4718.34     5688.43     70.49 o 
   5   5   4      393.55      402.00      5.29 o 
   6   5   4       58.92       51.37      1.71 o 
   7   5   4       53.92       58.24      2.58 o 
   8   5   4      182.20      188.30      5.29 o 
   9   5   4        0.34        3.10      3.07 o 
  10   5   4       12.97       10.73      4.14 o 
  -7   6   4       43.52       43.97      3.90 o 
  -6   6   4       55.86       64.04      7.36 o 
  -5   6   4        6.57        4.86      1.64 o 
  -4   6   4       29.28       27.15      2.36 o 
  -3   6   4        0.36       -0.45      1.16 o 
  -2   6   4       24.06       19.35      1.61 o 
  -1   6   4      503.37      556.75     10.41 o 
   0   6   4     1083.04     1188.31     16.40 o 
   1   6   4      173.32      182.54      3.04 o 
   2   6   4      663.89      611.31      8.77 o 
   3   6   4      102.72      130.33      2.27 o 
   4   6   4       51.40       42.59      2.24 o 
   5   6   4      267.98      302.02      4.57 o 
   6   6   4       92.04      108.43      4.48 o 
   7   6   4       29.14       28.17      1.92 o 
   8   6   4       33.56       44.42      2.53 o 
   9   6   4       27.07       18.09      2.36 o 
  10   6   4        8.93        0.93      3.42 o 
  -7   7   4       11.50       15.04      2.73 o 
  -6   7   4        7.14        6.40      2.15 o 
  -5   7   4        2.15        0.86      1.64 o 
  -4   7   4        0.14        3.41      1.52 o 
  -3   7   4      108.91      120.22      4.29 o 
  -2   7   4        3.14        1.42      1.27 o 
  -1   7   4      296.47      316.45      6.54 o 
   0   7   4     1516.57     1705.95     25.55 o 
   1   7   4      342.07      356.69      6.00 o 
   2   7   4      973.11     1044.01     22.95 o 
   3   7   4      125.82      167.61      3.63 o 
   4   7   4       42.03       38.52      1.66 o 
   5   7   4      317.57      354.40      8.47 o 
   6   7   4      556.62      562.77     14.46 o 
   7   7   4       12.23       12.01      1.30 o 
   8   7   4       74.65       85.34      4.32 o 
   9   7   4       23.30       27.78      2.55 o 
  10   7   4        0.91       -1.61      3.26 o 
  -6   8   4       61.91       70.72      4.76 o 
  -5   8   4       29.71       35.27      3.18 o 
  -4   8   4        0.01       -0.83      1.43 o 
  -3   8   4        0.29        1.86      1.43 o 
  -2   8   4        0.02       -1.03      1.07 o 
  -1   8   4      234.11      240.33      6.19 o 
   0   8   4       67.31       70.47      3.70 o 
   1   8   4        5.50        5.15      0.98 o 
   2   8   4      152.68      178.72      4.16 o 
   3   8   4      337.94      351.48      6.23 o 
   4   8   4       43.74       49.06      2.68 o 
   5   8   4      121.29      151.52      4.72 o 
   6   8   4      410.08      426.66      8.79 o 
   7   8   4        0.16       -0.04      1.45 o 
   8   8   4      109.63      115.82      6.79 o 
   9   8   4       11.24       11.16      2.32 o 
  -6   9   4        2.88        5.15      2.82 o 
  -5   9   4        7.07       16.03      2.50 o 
  -4   9   4        5.72        6.40      1.79 o 
  -3   9   4        0.88       -0.62      1.43 o 
  -2   9   4      158.63      152.96      5.01 o 
  -1   9   4        7.17        5.16      1.43 o 
   0   9   4      263.12      259.40      6.42 o 
   1   9   4      113.07      110.97      3.22 o 
   2   9   4      295.12      324.70      7.24 o 
   3   9   4      706.41      691.64     14.51 o 
   4   9   4      118.14      113.21      4.64 o 
   5   9   4        0.00        0.37      1.69 o 
   6   9   4        2.98        2.19      1.64 o 
   7   9   4       19.16       19.14      2.49 o 
   8   9   4        5.28        2.53      1.97 o 
   9   9   4        2.02        0.23      2.24 o 
  -5  10   4       27.51       26.47      5.88 o 
  -4  10   4        4.07        0.93      2.19 o 
  -3  10   4       17.86       17.86      2.15 o 
  -2  10   4      334.07      339.56      8.44 o 
  -1  10   4       69.71       67.74      2.93 o 
   0  10   4        0.59        4.40      1.27 o 
   1  10   4       44.91       50.43      2.61 o 
   2  10   4       12.71       11.45      1.43 o 
   3  10   4        1.42        2.97      1.27 o 
   4  10   4        4.49        4.34      1.75 o 
   5  10   4       17.34       16.00      1.89 o 
   6  10   4       10.09       12.23      2.15 o 
   7  10   4       23.27       25.24      2.82 o 
   8  10   4       24.38       25.50      3.08 o 
   9  10   4       21.25       21.38      4.01 o 
  -4  11   4       13.05       15.04      3.10 o 
  -3  11   4        0.11       -2.17      2.17 o 
  -2  11   4        0.81        2.34      1.93 o 
  -1  11   4       21.77       21.30      3.41 o 
   0  11   4       37.14       31.16      2.82 o 
   1  11   4       76.93       97.69      6.81 o 
   2  11   4       14.41       18.45      1.89 o 
   3  11   4       24.51       27.46      2.45 o 
   4  11   4      127.92      143.10      4.65 o 
   5  11   4        0.00       -1.43      1.43 o 
   6  11   4       54.48       53.76      3.68 o 
   7  11   4       27.50       26.59      2.86 o 
   8  11   4        1.17        0.50      2.25 o 
  -3  12   4        0.14        0.62      3.10 o 
  -2  12   4       52.78       53.27      5.57 o 
  -1  12   4       68.20       75.56      6.19 o 
   0  12   4       11.84        6.81      2.48 o 
   1  12   4        8.95       10.53      3.10 o 
   2  12   4       29.04       43.98      3.70 o 
   3  12   4       13.64        7.75      1.75 o 
   4  12   4        9.08       11.29      2.19 o 
   5  12   4        4.96        3.30      1.93 o 
   6  12   4       15.59       14.20      2.82 o 
   7  12   4       36.85       30.40      3.94 o 
   8  12   4       11.22        7.31      6.50 o 
  -2  13   4        8.92        8.67      3.10 o 
  -1  13   4        7.04        6.81      3.10 o 
   0  13   4        0.71        1.86      2.48 o 
   1  13   4       16.74       17.34      3.72 o 
   2  13   4       50.05       53.27      4.96 o 
   3  13   4        1.66        3.10      2.48 o 
   4  13   4        1.27       -1.86      2.48 o 
   5  13   4       39.61       35.92      4.96 o 
   6  13   4        0.00        0.62      3.10 o 
   7  13   4        4.54        8.67      4.34 o 
   0  14   4        3.13        1.24      3.10 o 
   1  14   4        0.08       -2.48      2.48 o 
   2  14   4      130.76      124.50      8.05 o 
   3  14   4       64.28       66.27      6.19 o 
   4  14   4        5.62        9.91      3.10 o 
   5  14   4        0.52       -2.48      2.48 o 
   6  14   4        0.01        1.24      3.10 o 
   2  15   4        1.79        3.72      3.10 o 
   3  15   4        1.03       -0.62      3.10 o 
   4  15   4       70.18       83.62      7.43 o 
  -4 -14   5        0.24        1.24      2.48 o 
  -6 -13   5       22.86       19.47      3.72 o 
  -5 -13   5       12.65       12.39      3.19 o 
  -4 -13   5        0.04        0.96      1.74 o 
  -3 -13   5        4.94       11.77      5.57 o 
   2 -13   5        0.43        1.86      2.48 o 
  -7 -12   5       36.37       35.90     12.70 o 
  -6 -12   5        8.01       10.03      3.09 o 
  -5 -12   5       72.70       73.66      5.49 o 
  -4 -12   5       20.90       18.27      2.71 o 
  -3 -12   5       21.21        8.67      4.96 o 
  -2 -12   5       86.81       84.86      9.29 o 
   2 -12   5        2.03        0.62      1.86 o 
   3 -12   5        1.97        2.48      2.48 o 
  -7 -11   5       12.60       17.41      3.70 o 
  -6 -11   5        3.12        4.72      3.72 o 
  -5 -11   5       40.68       34.72      4.34 o 
  -4 -11   5       33.84       31.91      3.55 o 
  -3 -11   5        6.83        0.62      4.34 o 
  -2 -11   5        0.91       -3.10      3.10 o 
   2 -11   5       17.87       14.87      2.48 o 
   3 -11   5        9.20        4.96      2.48 o 
   4 -11   5       26.63       27.25      4.96 o 
  -8 -10   5        1.36        0.68      2.79 o 
  -7 -10   5        0.03        1.27      2.25 o 
  -6 -10   5        1.28       -0.68      2.38 o 
  -5 -10   5       19.58       18.79      3.09 o 
  -4 -10   5       69.07       58.05      7.12 o 
  -3 -10   5       35.05       32.21      5.57 o 
  -2 -10   5        5.69       -0.62      3.72 o 
  -1 -10   5       23.94       26.63      4.96 o 
   2 -10   5       86.97       84.24      4.96 o 
   3 -10   5        7.40        6.19      2.48 o 
   4 -10   5       26.39       23.54      4.34 o 
   5 -10   5        6.42        4.96      3.10 o 
  -8  -9   5        0.23        0.62      2.50 o 
  -7  -9   5        5.65        7.37      2.25 o 
  -6  -9   5        0.41       -1.64      1.64 o 
  -5  -9   5       14.62       12.02      1.95 o 
  -4  -9   5      279.31      282.04     10.46 o 
  -3  -9   5      176.69      180.24     11.77 o 
  -2  -9   5        0.02        0.62      3.10 o 
  -1  -9   5       64.99       61.32      6.81 o 
   0  -9   5       33.84       36.54      6.19 o 
   2  -9   5       10.28        3.72      1.86 o 
   3  -9   5        1.00        2.68      1.66 o 
   4  -9   5       11.36       10.53      2.52 o 
   5  -9   5        9.86        9.10      2.63 o 
   6  -9   5        1.32       -1.70      2.52 o 
  -9  -8   5       12.68       16.88      3.33 o 
  -8  -8   5        5.23        5.55      2.41 o 
  -7  -8   5        1.14       -2.06      2.06 o 
  -6  -8   5        1.08        2.18      1.79 o 
  -5  -8   5        0.39       -1.09      1.09 o 
  -4  -8   5        5.31        4.67      1.11 o 
  -3  -8   5        6.61        6.27      1.04 o 
  -2  -8   5        0.25       -0.62      2.48 o 
  -1  -8   5      120.43      125.12      9.29 o 
   0  -8   5      291.62      285.54     14.87 o 
   1  -8   5        1.10        7.43      3.72 o 
   2  -8   5       59.51       76.00      3.82 o 
   3  -8   5        2.12        4.96      1.24 o 
   4  -8   5       34.32       35.63      2.89 o 
   5  -8   5      167.82      205.36     14.37 o 
   6  -8   5       19.39       20.40      3.72 o 
  -9  -7   5       19.82       23.86      3.44 o 
  -8  -7   5        0.68       -1.50      2.00 o 
  -7  -7   5        5.49        1.47      1.88 o 
  -6  -7   5        0.13       -0.98      1.52 o 
  -5  -7   5       13.55       13.05      1.53 o 
  -4  -7   5        1.84        2.26      0.89 o 
  -3  -7   5       78.64       74.94      2.10 o 
  -2  -7   5        8.62        9.83      1.15 o 
  -1  -7   5      172.78      180.86     10.53 o 
   0  -7   5      806.89      819.98     24.08 o 
   1  -7   5       79.81      115.84      6.13 o 
   2  -7   5      246.27      215.69      7.22 o 
   3  -7   5        0.13        1.06      0.95 o 
   4  -7   5       15.57       13.43      1.46 o 
   5  -7   5        0.06        0.46      1.58 o 
   6  -7   5       24.66       36.85      4.30 o 
   7  -7   5       25.05       28.21      3.28 o 
  -9  -6   5       53.04       72.41      3.42 o 
  -8  -6   5       39.79       42.61      2.34 o 
  -7  -6   5        4.51        2.98      1.28 o 
  -6  -6   5      111.26      119.05      4.17 o 
  -5  -6   5      611.33      627.75     11.80 o 
  -4  -6   5      216.64      218.02      6.26 o 
  -3  -6   5        0.24       -0.60      0.60 o 
  -2  -6   5        1.37        1.50      0.54 o 
  -1  -6   5      189.95      222.36     11.15 o 
   0  -6   5       16.54       18.90      2.63 o 
   1  -6   5      127.62      154.76      9.29 o 
   2  -6   5        6.54        7.53      0.98 o 
   3  -6   5        2.38       -0.55      1.18 o 
   4  -6   5      156.86      161.81      4.38 o 
   5  -6   5       30.99       48.06      4.11 o 
   6  -6   5      150.07      145.06      4.92 o 
   7  -6   5        0.06        1.40      1.82 o 
   8  -6   5        7.32        9.29      3.72 o 
  -9  -5   5        4.00        9.47      1.94 o 
  -8  -5   5       13.62       11.76      1.77 o 
  -7  -5   5        0.03       -1.16      1.16 o 
  -6  -5   5        1.07       -0.29      1.02 o 
  -5  -5   5        0.12       -0.02      0.73 o 
  -4  -5   5      205.35      201.11      4.19 o 
  -3  -5   5       33.17       35.08      1.81 o 
  -2  -5   5       14.24       22.50      2.14 o 
  -1  -5   5      249.58      233.98      8.67 o 
   0  -5   5       35.34       13.82      1.93 o 
   1  -5   5     2151.65     2240.72     38.57 o 
   2  -5   5       14.83       12.47      1.21 o 
   3  -5   5        6.12        7.48      0.89 o 
   4  -5   5        2.68        2.93      1.33 o 
   5  -5   5       61.48       71.53      3.20 o 
   6  -5   5       14.51       13.04      1.82 o 
   7  -5   5        0.19        1.27      1.61 o 
   8  -5   5        5.60        4.92      2.36 o 
  -9  -4   5       19.82       36.41     16.41 o 
  -8  -4   5        0.01       -1.71      1.71 o 
  -7  -4   5       10.65        3.99      1.59 o 
  -6  -4   5       42.13       32.93      2.28 o 
  -5  -4   5      528.80      536.00      6.93 o 
  -4  -4   5        3.27        2.54      0.56 o 
  -3  -4   5     1181.28     1208.32     16.15 o 
  -2  -4   5      233.66      275.48      4.48 o 
  -1  -4   5       57.81       57.75      1.69 o 
   0  -4   5      426.28      532.52     21.64 o 
   1  -4   5       18.29       31.93      2.51 o 
   2  -4   5      447.22      582.04      8.80 o 
   3  -4   5       71.39       74.86      2.33 o 
   4  -4   5      328.99      334.08      6.48 o 
   5  -4   5      199.27      241.91      8.57 o 
   6  -4   5      122.20      135.19      4.52 o 
   7  -4   5       56.39       55.60      3.56 o 
   8  -4   5        3.50       -0.62      2.15 o 
  -9  -3   5        3.29        7.12      3.50 o 
  -8  -3   5       78.88       92.89      3.60 o 
  -7  -3   5        1.24        0.08      1.18 o 
  -6  -3   5       21.86       19.81      1.46 o 
  -5  -3   5      122.93      130.83      2.43 o 
  -4  -3   5      435.64      461.77      5.39 o 
  -3  -3   5       15.74       15.01      0.72 o 
  -2  -3   5       61.81       67.69      1.64 o 
  -1  -3   5        0.30       -0.09      0.38 o 
   0  -3   5       68.79       85.81      1.54 o 
   1  -3   5     2156.18     2353.08     36.88 o 
   2  -3   5      812.07      743.94     11.03 o 
   3  -3   5      181.65      210.32      4.16 o 
   4  -3   5      911.28      880.95     14.57 o 
   5  -3   5     1163.41     1307.67     53.16 o 
   6  -3   5       40.65       37.53      2.28 o 
   7  -3   5       19.85       15.16      1.81 o 
   8  -3   5        0.00        0.51      1.48 o 
   9  -3   5        0.00        1.68      1.82 o 
  -9  -2   5       11.82        9.60      4.03 o 
  -8  -2   5       21.92       21.44      3.08 o 
  -7  -2   5       20.04       20.76      1.80 o 
  -6  -2   5       55.76       55.10      3.37 o 
  -5  -2   5       37.72       42.53      2.03 o 
  -4  -2   5       30.16       22.63      1.08 o 
  -3  -2   5       95.78       66.18      1.46 o 
  -2  -2   5       19.36       22.40      0.77 o 
  -1  -2   5      292.02      287.75      3.67 o 
   0  -2   5     2016.64     2269.76     35.41 o 
   1  -2   5      490.77      545.39      7.54 o 
   2  -2   5     1186.34     1348.76     18.23 o 
   3  -2   5       37.46       43.57      1.29 o 
   4  -2   5      167.04      215.92      3.50 o 
   5  -2   5        0.28        0.12      0.91 o 
   6  -2   5        8.00        3.91      1.43 o 
   7  -2   5       39.14       39.69      3.53 o 
   8  -2   5        3.01        1.73      1.66 o 
   9  -2   5        2.09        4.98      1.92 o 
  -9  -1   5        5.11       11.99      3.70 o 
  -8  -1   5        2.51        4.91      4.65 o 
  -7  -1   5        0.40        1.24      2.15 o 
  -6  -1   5        0.02       -0.98      0.98 o 
  -5  -1   5       15.08       11.90      1.05 o 
  -4  -1   5      144.08      166.62      2.84 o 
  -3  -1   5        0.63       -0.30      0.44 o 
  -2  -1   5      136.16      183.54      2.51 o 
  -1  -1   5      293.23      318.04      3.58 o 
   0  -1   5      165.68      152.12      1.74 o 
   1  -1   5     1031.08     1133.17     15.61 o 
   2  -1   5      507.73      601.93      6.53 o 
   3  -1   5      534.18      490.47      5.80 o 
   4  -1   5       88.58       70.48      1.47 o 
   5  -1   5      305.51      393.48     11.62 o 
   6  -1   5      132.42      124.51      2.80 o 
   7  -1   5       96.29       91.65      2.76 o 
   8  -1   5      215.79      237.32      6.80 o 
   9  -1   5       39.92       49.09      3.70 o 
  -9   0   5       25.49       24.12      5.88 o 
  -8   0   5       21.99       22.98      3.94 o 
  -7   0   5       13.32        8.98      3.07 o 
  -6   0   5       31.45       31.43      2.01 o 
  -5   0   5        2.78        1.25      0.80 o 
  -4   0   5        1.31        0.35      0.59 o 
  -3   0   5      145.27      172.99      2.91 o 
  -2   0   5      242.85      239.87      3.66 o 
  -1   0   5     1910.87     1921.75     20.79 o 
   0   0   5      309.92      294.07      3.83 o 
   1   0   5     3561.76     3829.60     45.97 o 
   2   0   5        8.97       10.36      0.58 o 
   3   0   5      116.41       81.69      1.38 o 
   4   0   5      220.07      245.29      3.60 o 
   5   0   5       86.96      125.51      3.15 o 
   6   0   5       11.96        9.85      1.06 o 
   7   0   5        2.56        1.06      1.06 o 
   8   0   5        0.11       -0.26      1.23 o 
   9   0   5        9.93       10.55      2.24 o 
  10   0   5       11.80       20.71      3.94 o 
  -9   1   5        6.82        6.81      3.50 o 
  -8   1   5       28.50       28.79      2.92 o 
  -7   1   5        1.09        3.45      2.11 o 
  -6   1   5      200.15      211.31      4.62 o 
  -5   1   5      421.34      421.06      6.47 o 
  -4   1   5      108.50       76.58      1.93 o 
  -3   1   5       14.36       17.05      0.94 o 
  -2   1   5      622.53      733.72      9.79 o 
  -1   1   5     1659.98     1846.61     22.10 o 
   0   1   5      222.53      232.43      3.00 o 
   1   1   5       65.41       68.89      1.61 o 
   2   1   5       17.03       18.23      0.80 o 
   3   1   5       32.85       35.32      1.04 o 
   4   1   5      256.04      261.20      3.81 o 
   5   1   5      166.86      179.09      5.51 o 
   6   1   5       95.93       92.48      2.28 o 
   7   1   5       30.03       30.81      1.91 o 
   8   1   5       98.16       97.60      3.20 o 
   9   1   5       46.12       55.31      5.59 o 
  10   1   5        4.53        9.22      3.70 o 
  -8   2   5       21.60       26.14      2.70 o 
  -7   2   5       50.51       42.15      3.68 o 
  -6   2   5      167.30      159.62      4.21 o 
  -5   2   5      134.18      120.48      2.90 o 
  -4   2   5       38.65       32.65      1.45 o 
  -3   2   5       12.66       11.47      1.06 o 
  -2   2   5       67.80      104.42      1.82 o 
  -1   2   5      237.86      290.78      3.69 o 
   0   2   5      536.92      529.89      5.83 o 
   1   2   5      104.82      119.93      2.50 o 
   2   2   5       15.44       17.61      0.77 o 
   3   2   5      551.88      564.65      7.12 o 
   4   2   5      325.04      299.39      4.23 o 
   5   2   5       99.36       91.14      2.40 o 
   6   2   5       24.38       18.19      1.17 o 
   7   2   5       36.80       39.10      2.09 o 
   8   2   5        8.37        3.94      1.49 o 
   9   2   5        1.87        3.14      1.97 o 
  10   2   5        0.00        5.02      2.32 o 
  -8   3   5        0.38       -2.44      2.44 o 
  -7   3   5        0.00        0.25      1.25 o 
  -6   3   5       41.43       35.71      2.29 o 
  -5   3   5       97.73      100.05      3.13 o 
  -4   3   5       22.05       25.40      1.22 o 
  -3   3   5      260.34      278.45      3.92 o 
  -2   3   5     1080.09     1097.95     12.80 o 
  -1   3   5      116.33      114.31      1.74 o 
   0   3   5       10.70       22.47      0.72 o 
   1   3   5      282.41      256.62      3.07 o 
   2   3   5      682.33      662.55      8.32 o 
   3   3   5      131.51      142.41      3.27 o 
   4   3   5       74.17       74.60      1.78 o 
   5   3   5        5.30        5.51      0.80 o 
   6   3   5        0.39       -0.86      0.86 o 
   7   3   5        0.00        1.40      1.10 o 
   8   3   5       15.49        8.11      1.86 o 
   9   3   5       52.56       53.12      4.64 o 
  10   3   5        7.46        7.78      5.26 o 
  -8   4   5        5.95        3.50      2.61 o 
  -7   4   5       33.00       34.17      2.10 o 
  -6   4   5        3.46        1.93      1.19 o 
  -5   4   5       13.88       15.58      1.44 o 
  -4   4   5       65.64       68.21      1.95 o 
  -3   4   5        7.89        9.82      0.81 o 
  -2   4   5      829.57      881.25      9.86 o 
  -1   4   5      431.23      480.91      5.81 o 
   0   4   5        5.55        4.70      0.40 o 
   1   4   5        0.70        1.19      0.28 o 
   2   4   5       40.29       32.28      0.96 o 
   3   4   5     1272.13     1274.44     14.57 o 
   4   4   5        9.47        6.57      0.71 o 
   5   4   5        6.01        0.83      0.64 o 
   6   4   5       39.10       35.97      1.72 o 
   7   4   5      106.01      105.38      2.75 o 
   8   4   5        6.56        4.75      2.15 o 
   9   4   5       16.22       18.37      3.70 o 
  10   4   5        4.60        6.41      3.70 o 
  -7   5   5       29.04       41.75      3.31 o 
  -6   5   5        1.06        0.72      0.76 o 
  -5   5   5        0.05       -0.44      0.74 o 
  -4   5   5       31.91       27.71      1.32 o 
  -3   5   5       15.87       17.34      0.92 o 
  -2   5   5      298.07      298.91      3.79 o 
  -1   5   5     1388.96     1362.76     15.41 o 
   0   5   5      211.14      255.04      3.13 o 
   1   5   5        1.97        3.72      0.31 o 
   2   5   5       85.13       45.80      1.03 o 
   3   5   5      968.66     1056.29     11.99 o 
   4   5   5     2422.49     2862.09     33.85 o 
   5   5   5      393.36      396.64      6.05 o 
   6   5   5       71.39       65.33      2.69 o 
   7   5   5       43.79       44.25      3.43 o 
   8   5   5        0.32        4.34      2.77 o 
   9   5   5        8.25        7.12      3.07 o 
  10   5   5        0.10        1.86      6.19 o 
  -7   6   5       37.57       41.16      4.59 o 
  -6   6   5       68.61       76.14      4.52 o 
  -5   6   5        0.52        1.72      1.64 o 
  -4   6   5      155.44      156.96      5.36 o 
  -3   6   5      150.48      139.16      4.65 o 
  -2   6   5      219.10      264.55      5.11 o 
  -1   6   5      618.53      642.13     10.47 o 
   0   6   5      234.43      305.71      5.45 o 
   1   6   5      414.64      439.12      5.74 o 
   2   6   5      158.51      179.89      3.04 o 
   3   6   5       35.35       31.72      1.84 o 
   4   6   5      322.97      349.84      5.32 o 
   5   6   5      112.63      138.26      2.54 o 
   6   6   5     1341.86     1261.55     19.71 o 
   7   6   5       19.85       18.74      1.66 o 
   8   6   5      110.97      121.54      4.57 o 
   9   6   5       11.98       13.63      2.32 o 
  10   6   5        9.26        1.86      3.50 o 
  -7   7   5       37.84       37.28      3.80 o 
  -6   7   5       28.51       28.22      3.05 o 
  -5   7   5        6.76        3.10      1.79 o 
  -4   7   5       20.40       21.48      2.87 o 
  -3   7   5       17.95       14.99      1.79 o 
  -2   7   5        0.25       -0.84      1.16 o 
  -1   7   5       71.27       68.74      3.31 o 
   0   7   5       30.06       15.20      1.71 o 
   1   7   5       60.53       68.56      2.04 o 
   2   7   5      159.38      154.24      4.34 o 
   3   7   5      512.64      506.59      9.28 o 
   4   7   5        2.64        2.06      0.82 o 
   5   7   5      503.99      516.47      9.81 o 
   6   7   5      241.64      262.28      6.48 o 
   7   7   5       98.16       89.31      2.39 o 
   8   7   5       23.96       23.21      2.07 o 
   9   7   5        6.36        5.17      1.80 o 
  10   7   5        0.75       -3.26      3.26 o 
  -6   8   5        0.15       -1.08      2.01 o 
  -5   8   5       11.03        7.85      2.15 o 
  -4   8   5        5.78        4.00      1.64 o 
  -3   8   5      114.73      105.49      5.59 o 
  -2   8   5       18.56       19.53      3.00 o 
  -1   8   5      387.74      402.31     13.65 o 
   0   8   5      269.49      230.51      4.82 o 
   1   8   5        0.16        0.37      0.83 o 
   2   8   5        6.37        6.98      1.03 o 
   3   8   5      292.77      307.51      6.22 o 
   4   8   5        1.25        0.97      1.07 o 
   5   8   5        0.71        0.86      1.13 o 
   6   8   5      310.92      348.76      7.96 o 
   7   8   5       16.08        9.72      2.24 o 
   8   8   5      171.75      162.03      7.44 o 
   9   8   5       14.63       14.94      2.37 o 
  -5   9   5       23.50       16.88      2.50 o 
  -4   9   5       20.42       13.46      2.15 o 
  -3   9   5      128.27      125.16      5.54 o 
  -2   9   5       60.14       69.19      3.54 o 
  -1   9   5        1.96       -0.28      1.82 o 
   0   9   5       80.40       92.60      4.16 o 
   1   9   5       72.68       71.12      3.08 o 
   2   9   5       28.80       31.88      2.73 o 
   3   9   5      621.02      618.22     13.20 o 
   4   9   5      146.08      143.71      4.65 o 
   5   9   5        9.25       12.52      1.79 o 
   6   9   5        9.03       12.85      2.15 o 
   7   9   5       41.13       49.91      4.11 o 
   8   9   5        4.04        7.98      1.99 o 
   9   9   5        5.77       11.62      2.14 o 
  -5  10   5        6.63       10.22      3.07 o 
  -4  10   5        2.68        3.10      2.04 o 
  -3  10   5        6.61        5.16      1.79 o 
  -2  10   5       60.13       77.61      3.90 o 
  -1  10   5       77.09       77.29      3.45 o 
   0  10   5       40.78       34.56      2.73 o 
   1  10   5       54.70       52.93      3.42 o 
   2  10   5        0.69        1.24      1.07 o 
   3  10   5      212.72      213.15      5.83 o 
   4  10   5      194.38      207.05      5.83 o 
   5  10   5        3.02       -0.21      1.56 o 
   6  10   5       10.21       12.21      2.15 o 
   7  10   5       22.87       22.70      2.61 o 
   8  10   5       17.19       14.48      2.73 o 
   9  10   5        0.66       -1.29      2.61 o 
  -4  11   5        6.79        8.67      2.63 o 
  -3  11   5       24.35       21.96      3.07 o 
  -2  11   5      186.04      204.34      7.66 o 
  -1  11   5       36.84       44.23      7.12 o 
   0  11   5       10.02        7.36      1.52 o 
   1  11   5      249.05      277.76      6.91 o 
   2  11   5      163.60      170.46      5.01 o 
   3  11   5        0.09       -0.90      1.16 o 
   4  11   5       13.05       12.57      1.79 o 
   5  11   5        0.14       -0.41      1.65 o 
   6  11   5        8.51        3.42      1.89 o 
   7  11   5       13.50       13.29      2.45 o 
   8  11   5       19.99       16.26      2.73 o 
  -3  12   5        4.24        0.00      3.10 o 
  -2  12   5        0.03        0.00      2.48 o 
  -1  12   5        4.39        6.81      3.10 o 
   0  12   5        1.15       -0.93      2.17 o 
   1  12   5       82.44       83.53      8.36 o 
   2  12   5      405.49      410.51     11.80 o 
   3  12   5       38.96       37.15      3.42 o 
   4  12   5      118.80      118.30      5.46 o 
   5  12   5       27.00       30.04      5.57 o 
   6  12   5        2.34        0.96      3.10 o 
   7  12   5       20.19       21.84      3.50 o 
   8  12   5        5.41        1.28      3.26 o 
  -2  13   5        4.23        1.86      3.10 o 
  -1  13   5       30.66       27.25      4.96 o 
   0  13   5       12.81       13.63      3.72 o 
   1  13   5       10.07        7.43      3.10 o 
   2  13   5        9.04        9.29      3.10 o 
   3  13   5       35.30       35.92      4.96 o 
   4  13   5       31.68       27.25      4.96 o 
   5  13   5        0.01        0.62      3.10 o 
   6  13   5        0.02       -2.38      2.38 o 
   7  13   5        0.00       -1.00      2.82 o 
   0  14   5        1.08        4.34      3.10 o 
   1  14   5        1.25       -1.24      2.48 o 
   2  14   5       20.07       21.68      3.72 o 
   3  14   5       11.89       16.72      3.72 o 
   4  14   5       24.10       18.58      4.34 o 
   5  14   5        5.11        6.81      3.72 o 
   6  14   5        2.01       -2.48      3.10 o 
   3  15   5       45.74       52.03      6.19 o 
  -4 -14   6       11.39        8.50      2.26 o 
  -5 -13   6       35.78       44.81      7.74 o 
  -4 -13   6       12.41       11.15      2.26 o 
  -3 -13   6       63.85       70.61      8.67 o 
   2 -13   6       12.89       15.48      3.10 o 
  -6 -12   6        5.64        5.82      3.09 o 
  -5 -12   6       30.12       34.79      8.36 o 
  -4 -12   6        1.71        0.21      2.22 o 
  -3 -12   6       12.32       11.15      4.96 o 
  -2 -12   6        0.15        1.24      3.72 o 
   2 -12   6       12.25       12.39      2.48 o 
   3 -12   6        6.26        5.57      2.48 o 
  -7 -11   6        4.46        4.21      3.09 o 
  -6 -11   6       45.04       50.73      7.43 o 
  -5 -11   6       61.54       51.38      9.91 o 
  -4 -11   6        4.19       -0.45      2.15 o 
  -3 -11   6       17.17        9.29      4.34 o 
  -2 -11   6        5.44        1.86      4.34 o 
  -1 -11   6       18.37       12.39      4.34 o 
   2 -11   6        4.89        5.57      1.86 o 
   3 -11   6        0.20        0.00      1.86 o 
   4 -11   6        4.00        9.29      3.10 o 
  -8 -10   6        3.94        5.50      3.42 o 
  -7 -10   6        1.82        7.02      3.26 o 
  -6 -10   6        1.98       -1.46      2.38 o 
  -5 -10   6       53.26       53.00      4.69 o 
  -4 -10   6      393.91      410.17     19.82 o 
  -3 -10   6       58.27       51.41      8.05 o 
  -2 -10   6        0.16       -3.72      3.72 o 
  -1 -10   6        0.00       -0.62      3.10 o 
   0 -10   6        3.08        1.86      3.10 o 
   3 -10   6       19.42       17.96      3.72 o 
   4 -10   6       50.97       47.69      4.96 o 
   5 -10   6       37.00       35.92      5.57 o 
  -8  -9   6        0.21       -1.18      2.76 o 
  -7  -9   6        0.04        4.14      2.09 o 
  -6  -9   6        1.39       -1.50      3.13 o 
  -5  -9   6        0.56        0.00      1.58 o 
  -4  -9   6       83.31       80.08      3.74 o 
  -3  -9   6       82.14       89.81      8.67 o 
  -2  -9   6       40.86       19.82      4.34 o 
  -1  -9   6      106.76      106.53      8.67 o 
   0  -9   6       96.46       76.80      7.43 o 
   2  -9   6       54.78       66.27      8.05 o 
   3  -9   6        2.85        0.41      1.66 o 
   4  -9   6       51.74       51.78      4.30 o 
   5  -9   6       14.67       13.63      3.09 o 
   6  -9   6        0.64        1.91      2.52 o 
  -8  -8   6        0.92       -0.17      2.32 o 
  -7  -8   6        1.49       -1.61      1.61 o 
  -6  -8   6        6.99        2.77      1.88 o 
  -5  -8   6        0.39       -1.34      1.34 o 
  -4  -8   6      141.10      134.43      3.84 o 
  -3  -8   6      109.45      111.27      5.57 o 
  -2  -8   6       42.90       41.50      6.19 o 
  -1  -8   6      231.94      239.70     13.01 o 
   0  -8   6      139.74      153.61      9.91 o 
   1  -8   6        3.36        2.48      2.19 o 
   2  -8   6       12.35        9.29      3.72 o 
   3  -8   6        0.97        0.62      2.48 o 
   4  -8   6        0.01        0.41      1.66 o 
   5  -8   6       44.95       48.38      4.69 o 
   6  -8   6       19.71       17.38      3.55 o 
  -9  -7   6       52.02       84.63      9.29 o 
  -8  -7   6       29.25       29.58      3.00 o 
  -7  -7   6        0.28       -1.61      1.61 o 
  -6  -7   6       18.25       17.78      1.92 o 
  -5  -7   6        0.18       -1.18      1.18 o 
  -4  -7   6       47.81       49.17      2.87 o 
  -3  -7   6        0.24       -0.18      0.65 o 
  -2  -7   6        1.28        0.21      1.11 o 
  -1  -7   6       12.45        8.05      3.10 o 
   0  -7   6      262.67      274.79     21.06 o 
   1  -7   6       88.02       94.76      5.46 o 
   2  -7   6      355.86      323.65     10.22 o 
   3  -7   6      222.93      208.99      7.06 o 
   4  -7   6       27.52       30.09      3.59 o 
   5  -7   6       84.88       88.62      4.33 o 
   6  -7   6       52.65       61.72      8.27 o 
   7  -7   6        4.17        6.08      2.32 o 
  -9  -6   6       12.69       25.65      3.93 o 
  -8  -6   6        2.06        2.85      1.63 o 
  -7  -6   6        1.71       -1.68      1.68 o 
  -6  -6   6       27.21       18.19      2.05 o 
  -5  -6   6      127.18      116.36      3.85 o 
  -4  -6   6       11.49       13.21      1.18 o 
  -3  -6   6      549.17      509.14      9.17 o 
  -2  -6   6       81.91       76.12      2.57 o 
  -1  -6   6      116.53      126.84      5.90 o 
   0  -6   6      661.13      688.86     20.57 o 
   1  -6   6      293.44      347.24     11.80 o 
   2  -6   6        0.69        0.57      0.84 o 
   3  -6   6      148.22      157.67      3.82 o 
   4  -6   6        8.35        9.60      1.34 o 
   5  -6   6       24.84       19.85      2.51 o 
   6  -6   6       14.55       17.31      2.86 o 
   7  -6   6        1.48        0.03      1.68 o 
  -9  -5   6       18.73       25.98      2.38 o 
  -8  -5   6        0.89        2.06      1.51 o 
  -7  -5   6        7.68        3.03      1.30 o 
  -6  -5   6       84.90       85.75      2.54 o 
  -5  -5   6      144.29      149.12      3.72 o 
  -4  -5   6      219.78      197.71      4.80 o 
  -3  -5   6       41.22       41.02      2.00 o 
  -2  -5   6       20.70       23.34      1.59 o 
  -1  -5   6        6.21        4.58      1.01 o 
   0  -5   6       39.06       48.31      3.70 o 
   1  -5   6       12.48       10.62      1.63 o 
   2  -5   6        1.04        3.10      0.78 o 
   3  -5   6      254.83      236.34      4.69 o 
   4  -5   6       58.06       40.47      2.56 o 
   5  -5   6       63.23       54.46      2.99 o 
   6  -5   6       49.02       61.33      3.48 o 
   7  -5   6       21.48       19.28      2.28 o 
   8  -5   6       35.60       33.05      3.41 o 
  -9  -4   6       11.99       18.68      2.92 o 
  -8  -4   6       23.77       28.05      2.54 o 
  -7  -4   6       11.66        8.42      1.56 o 
  -6  -4   6        8.64        6.36      1.21 o 
  -5  -4   6        1.93        3.00      0.77 o 
  -4  -4   6       24.38       27.36      1.32 o 
  -3  -4   6       13.96       17.90      1.22 o 
  -2  -4   6       34.31       34.83      1.31 o 
  -1  -4   6        3.05        4.98      0.68 o 
   0  -4   6      558.45      591.33     10.68 o 
   1  -4   6      446.12      468.84      8.67 o 
   2  -4   6      383.21      403.53      6.35 o 
   3  -4   6      584.73      537.15      9.14 o 
   4  -4   6      615.42      613.02     11.07 o 
   5  -4   6       94.42      104.34      3.90 o 
   6  -4   6       16.58       15.87      1.92 o 
   7  -4   6        5.62        3.24      1.68 o 
   8  -4   6        0.02       -1.73      1.73 o 
  -9  -3   6        1.06        2.46      1.97 o 
  -8  -3   6       51.64       61.64      5.61 o 
  -7  -3   6      188.29      200.90      4.58 o 
  -6  -3   6       15.69       14.53      1.36 o 
  -5  -3   6       46.00       53.22      1.83 o 
  -4  -3   6      777.77      800.81      8.85 o 
  -3  -3   6     1201.14     1245.16     14.71 o 
  -2  -3   6      233.06      240.08      4.20 o 
  -1  -3   6      194.80      214.06      3.33 o 
   0  -3   6      205.14      200.46      3.34 o 
   1  -3   6      557.90      582.36     10.52 o 
   2  -3   6      617.07      775.36     11.54 o 
   3  -3   6       69.30       94.89      2.54 o 
   4  -3   6        5.02        1.69      1.16 o 
   5  -3   6       87.79       99.97      3.92 o 
   6  -3   6      242.00      273.96      8.81 o 
   7  -3   6       13.80       14.78      1.71 o 
   8  -3   6        3.75        2.09      1.44 o 
   9  -3   6       18.06       11.77      2.15 o 
  -9  -2   6       34.53       31.94      4.58 o 
  -8  -2   6        3.03        2.89      2.50 o 
  -7  -2   6      142.58      162.16      4.48 o 
  -6  -2   6       27.30       22.55      1.93 o 
  -5  -2   6       15.65       15.31      1.08 o 
  -4  -2   6       12.11       14.56      0.89 o 
  -3  -2   6      397.31      438.36      5.05 o 
  -2  -2   6       55.79       51.89      1.39 o 
  -1  -2   6      196.46      210.67      3.11 o 
   0  -2   6      280.37      339.18      4.91 o 
   1  -2   6      996.88     1060.16     17.36 o 
   2  -2   6      320.19      299.96      4.88 o 
   3  -2   6       85.88      141.15      2.47 o 
   4  -2   6     1906.69     1940.03     25.41 o 
   5  -2   6      271.89      283.83      5.08 o 
   6  -2   6       16.19       13.07      1.63 o 
   7  -2   6        1.28        1.24      1.53 o 
   8  -2   6       17.12       16.84      1.96 o 
   9  -2   6        1.31        4.36      2.13 o 
  -9  -1   6        3.41        2.89      3.26 o 
  -8  -1   6        2.90        2.17      3.07 o 
  -7  -1   6       15.13       14.15      2.90 o 
  -6  -1   6      136.81      134.29      3.83 o 
  -5  -1   6       40.77       42.55      1.77 o 
  -4  -1   6       98.66       83.27      2.12 o 
  -3  -1   6      522.25      430.76      5.37 o 
  -2  -1   6     3898.10     4155.23     46.89 o 
  -1  -1   6     4137.46     4261.00     46.02 o 
   0  -1   6     2324.97     2448.82     25.47 o 
   1  -1   6     1316.29     1524.25     16.69 o 
   2  -1   6       29.42       33.20      0.81 o 
   3  -1   6      178.80      174.01      2.63 o 
   4  -1   6      371.08      425.27      5.54 o 
   5  -1   6        0.51        0.28      0.73 o 
   6  -1   6       17.38       21.33      2.04 o 
   7  -1   6        6.88        8.75      1.30 o 
   8  -1   6      187.32      196.75      4.39 o 
   9  -1   6        7.73       10.08      2.31 o 
  -9   0   6        6.82        6.50      3.50 o 
  -8   0   6        8.24       13.63      3.50 o 
  -7   0   6      242.38      256.76      9.64 o 
  -6   0   6      264.83      260.92      5.08 o 
  -5   0   6       24.27       27.36      1.47 o 
  -4   0   6        0.54       -0.23      0.61 o 
  -3   0   6      254.52      240.81      3.81 o 
  -2   0   6      182.19      198.71      2.64 o 
  -1   0   6      560.15      627.46      7.12 o 
   0   0   6      104.06      112.27      1.80 o 
   1   0   6       89.37       89.71      1.53 o 
   2   0   6       89.73      101.11      1.69 o 
   3   0   6      610.19      579.43      7.41 o 
   4   0   6       17.22       14.84      0.78 o 
   5   0   6       10.74       10.52      0.90 o 
   6   0   6       84.72       86.94      2.97 o 
   7   0   6        0.03       -0.90      0.90 o 
   8   0   6       64.35       60.39      2.71 o 
   9   0   6        2.49        2.99      2.83 o 
  -8   1   6        2.47        3.05      4.65 o 
  -7   1   6        0.12        1.06      1.80 o 
  -6   1   6       84.94       90.74      3.25 o 
  -5   1   6        0.64        0.14      0.91 o 
  -4   1   6       17.29        8.40      0.83 o 
  -3   1   6       28.35       29.10      1.19 o 
  -2   1   6       54.93      111.43      1.86 o 
  -1   1   6      411.87      396.75      4.89 o 
   0   1   6      172.48      165.50      2.36 o 
   1   1   6      539.55      598.59      7.07 o 
   2   1   6      242.88      206.88      4.54 o 
   3   1   6     1175.79     1138.22     13.74 o 
   4   1   6      380.46      413.65      5.55 o 
   5   1   6        4.31        3.95      0.77 o 
   6   1   6      200.69      221.97      5.30 o 
   7   1   6        0.01       -0.83      1.07 o 
   8   1   6        1.43        2.94      1.39 o 
   9   1   6        0.09        1.76      1.97 o 
  10   1   6       13.25       10.02      3.70 o 
  -8   2   6        1.25        5.08      1.93 o 
  -7   2   6        8.39        7.06      1.86 o 
  -6   2   6      112.87      116.59      3.74 o 
  -5   2   6       41.07       47.51      2.35 o 
  -4   2   6      166.82      119.94      2.61 o 
  -3   2   6       65.85       77.96      1.84 o 
  -2   2   6      492.54      549.34      7.09 o 
  -1   2   6        1.21        0.70      0.37 o 
   0   2   6       43.73       42.25      1.06 o 
   1   2   6        3.59        3.47      0.55 o 
   2   2   6       10.19        9.06      0.57 o 
   3   2   6       54.03       57.97      1.33 o 
   4   2   6       74.81       84.41      1.83 o 
   5   2   6       34.35       33.88      1.79 o 
   6   2   6       63.18       67.18      2.84 o 
   7   2   6       64.34       64.54      2.48 o 
   8   2   6       77.59       69.94      3.08 o 
   9   2   6      124.29      126.96      4.81 o 
  10   2   6       59.91       66.13      6.02 o 
  -8   3   6        0.75       -2.33      2.33 o 
  -7   3   6       14.72       12.68      2.27 o 
  -6   3   6       59.52       62.93      4.31 o 
  -5   3   6       48.61       39.90      2.64 o 
  -4   3   6       25.41       25.84      1.38 o 
  -3   3   6        7.69        8.13      0.76 o 
  -2   3   6        0.29        2.17      0.55 o 
  -1   3   6      259.40      344.06      4.38 o 
   0   3   6       38.61       54.30      1.16 o 
   1   3   6        4.92        2.94      0.34 o 
   2   3   6      103.67       90.57      1.76 o 
   3   3   6      928.31      886.71     10.36 o 
   4   3   6      511.44      540.96      7.08 o 
   5   3   6       73.09       55.56      1.64 o 
   6   3   6       47.88       54.06      1.80 o 
   7   3   6       23.82       26.82      1.72 o 
   8   3   6        7.13        4.85      2.89 o 
   9   3   6        4.16        6.89      2.61 o 
  10   3   6        0.48       -0.91      3.26 o 
  -8   4   6        0.19       -1.77      3.72 o 
  -7   4   6        2.19       -0.32      1.28 o 
  -6   4   6        4.26        3.72      1.25 o 
  -5   4   6       11.00       12.79      1.44 o 
  -4   4   6       41.09       43.12      1.97 o 
  -3   4   6       67.45       65.82      1.71 o 
  -2   4   6     1132.40     1225.54     13.52 o 
  -1   4   6       22.95        9.23      0.59 o 
   0   4   6     1701.17     1735.07     18.52 o 
   1   4   6       50.51       46.13      1.00 o 
   2   4   6        1.70       -0.06      0.39 o 
   3   4   6      186.83      178.09      2.99 o 
   4   4   6      282.32      272.07      4.01 o 
   5   4   6        0.15        2.50      0.72 o 
   6   4   6       13.27       11.59      1.04 o 
   7   4   6       63.16       61.23      2.41 o 
   8   4   6        2.89        8.10      3.41 o 
   9   4   6       22.49       19.52      3.94 o 
  10   4   6        2.01        1.24      3.72 o 
  -7   5   6       86.57       99.70      4.39 o 
  -6   5   6       10.98       14.87      1.32 o 
  -5   5   6       44.62       39.40      1.75 o 
  -4   5   6       37.63       31.89      1.94 o 
  -3   5   6        1.23        1.48      0.65 o 
  -2   5   6      184.81      230.50      3.54 o 
  -1   5   6      164.87      176.50      2.79 o 
   0   5   6      431.23      484.27      7.78 o 
   1   5   6      299.34      354.92      4.30 o 
   2   5   6       29.48       34.29      1.34 o 
   3   5   6       46.81       31.81      1.67 o 
   4   5   6      530.82      593.63      7.72 o 
   5   5   6      418.60      383.89      5.82 o 
   6   5   6       11.67       16.22      1.20 o 
   7   5   6      105.84       92.42      3.17 o 
   8   5   6      138.24      148.72      6.08 o 
   9   5   6        2.31        3.89      5.26 o 
  10   5   6        8.53        2.04      3.70 o 
  -7   6   6       10.89       14.22      3.35 o 
  -6   6   6        2.25        5.57      2.15 o 
  -5   6   6        0.21        0.19      2.38 o 
  -4   6   6       17.82       16.57      2.00 o 
  -3   6   6       12.16       11.47      1.61 o 
  -2   6   6      125.72      128.67      3.19 o 
  -1   6   6      696.35      672.07     11.55 o 
   0   6   6      157.47      184.61      3.16 o 
   1   6   6       55.21      115.47      2.46 o 
   2   6   6       52.49       35.95      1.11 o 
   3   6   6       10.25        7.43      0.57 o 
   4   6   6      102.84      116.38      2.63 o 
   5   6   6      213.91      232.96      3.95 o 
   6   6   6       27.97       47.00      2.44 o 
   7   6   6        1.04       -0.17      1.14 o 
   8   6   6        7.17        6.00      1.71 o 
   9   6   6       14.29       16.54      3.70 o 
  10   6   6        0.92        1.55      4.65 o 
  -6   7   6       30.43       32.93      4.84 o 
  -5   7   6        0.24       -0.48      1.64 o 
  -4   7   6        2.42        2.79      1.52 o 
  -3   7   6       53.38       71.87      3.54 o 
  -2   7   6       24.42       23.19      2.00 o 
  -1   7   6      551.28      575.71     12.49 o 
   0   7   6      342.51      327.88      6.17 o 
   1   7   6       91.80      119.20      5.29 o 
   2   7   6      378.21      388.02      6.71 o 
   3   7   6        7.90        9.10      0.89 o 
   4   7   6       71.74       83.60      2.13 o 
   5   7   6        6.35        6.49      0.85 o 
   6   7   6     1148.88     1230.03     18.56 o 
   7   7   6      161.78      160.62      4.00 o 
   8   7   6       41.25       60.57      2.87 o 
   9   7   6       12.05       13.88      1.90 o 
  10   7   6       16.07       16.53      3.94 o 
  -6   8   6       35.63       46.99      5.13 o 
  -5   8   6       19.83       23.60      3.67 o 
  -4   8   6        1.72        3.72      1.79 o 
  -3   8   6        8.09        4.78      2.59 o 
  -2   8   6        8.11        5.35      1.52 o 
  -1   8   6       18.06       18.46      1.89 o 
   0   8   6       41.22       34.30      2.27 o 
   1   8   6       53.79       55.93      3.36 o 
   2   8   6      284.17      279.90      8.17 o 
   3   8   6      293.48      291.89      6.08 o 
   4   8   6       54.60       56.10      2.51 o 
   5   8   6      293.03      345.45      7.69 o 
   6   8   6       77.64       96.65      3.77 o 
   7   8   6        0.04        0.20      1.56 o 
   8   8   6        0.29        3.64      1.97 o 
   9   8   6       11.98       16.87      2.42 o 
  -5   9   6       33.71       40.74      3.76 o 
  -4   9   6       11.38        9.71      2.43 o 
  -3   9   6       49.57       52.02      3.54 o 
  -2   9   6      319.83      323.91     12.85 o 
  -1   9   6        0.03        0.93      1.27 o 
   0   9   6       88.64       82.84      5.44 o 
   1   9   6        0.40       -1.36      1.36 o 
   2   9   6      679.81      725.13     12.97 o 
   3   9   6      303.63      321.08      6.64 o 
   4   9   6       35.90       38.70      2.92 o 
   5   9   6        1.27       -1.43      1.43 o 
   6   9   6       40.59       45.00      2.74 o 
   7   9   6      158.10      160.41      4.85 o 
   8   9   6      259.37      226.07     11.18 o 
   9   9   6        2.97        6.32      2.05 o 
  -5  10   6       54.79       66.84      9.29 o 
  -4  10   6        3.26        2.70      1.89 o 
  -3  10   6       17.49       28.48      2.73 o 
  -2  10   6       67.26       69.40      3.90 o 
  -1  10   6       89.87       88.06      6.17 o 
   0  10   6        0.65        0.62      1.27 o 
   1  10   6        6.14        5.37      1.43 o 
   2  10   6        9.60        8.47      1.43 o 
   3  10   6        6.85       10.08      1.79 o 
   4  10   6       89.60       93.84      4.60 o 
   5  10   6        0.37       -1.03      1.56 o 
   6  10   6        4.36        5.36      1.89 o 
   7  10   6       13.15       14.37      2.50 o 
   8  10   6       49.14       60.46      4.71 o 
   9  10   6       32.33       36.51      2.95 o 
  -4  11   6        5.42        5.57      2.63 o 
  -3  11   6       10.12       15.51      2.63 o 
  -2  11   6      105.43      111.22      6.19 o 
  -1  11   6       62.57       64.16      3.93 o 
   0  11   6       21.36       20.64      2.15 o 
   1  11   6      160.06      163.36      5.12 o 
   2  11   6       24.92       24.86      2.09 o 
   3  11   6       50.98       50.72      3.08 o 
   4  11   6       21.25       27.73      4.27 o 
   5  11   6        1.27        3.00      1.64 o 
   6  11   6        4.14        1.24      1.79 o 
   7  11   6        3.01        1.90      2.00 o 
   8  11   6        7.05        8.54      3.54 o 
  -3  12   6        3.62        6.19      3.72 o 
  -2  12   6       23.00       19.75      3.07 o 
  -1  12   6       98.83      105.78      6.19 o 
   0  12   6       11.08        7.63      3.10 o 
   1  12   6       14.26       12.28      2.19 o 
   2  12   6       26.97       38.04      4.03 o 
   3  12   6        1.00        0.93      1.75 o 
   4  12   6       21.35       27.23      4.23 o 
   5  12   6       11.93        9.71      1.95 o 
   6  12   6        1.67        2.77      1.89 o 
   7  12   6       36.73       43.66      7.96 o 
   8  12   6       22.92       25.46      4.54 o 
  -2  13   6        4.08        1.86      3.72 o 
  -1  13   6        0.07        1.86      3.10 o 
   0  13   6        0.41       -0.62      2.48 o 
   1  13   6        3.45        3.10      3.10 o 
   2  13   6        1.93        0.00      2.48 o 
   3  13   6       26.25       26.63      4.96 o 
   4  13   6       27.56       27.87      3.72 o 
   5  13   6        9.56       11.58      2.63 o 
   6  13   6        1.37       -0.17      2.38 o 
   7  13   6       13.58        8.98      3.07 o 
   0  14   6       17.63       17.34      3.72 o 
   1  14   6        7.47        6.81      3.72 o 
   2  14   6       48.12       44.60      5.57 o 
   3  14   6      138.97      134.41      8.67 o 
   4  14   6       38.37       41.50      5.57 o 
   5  14   6        1.97        1.86      3.10 o 
   6  14   6        0.21        0.62      3.72 o 
  -3 -14   7        1.58       -2.48      4.96 o 
  -5 -13   7       14.97       18.15      3.26 o 
  -4 -13   7        3.79        2.68      2.22 o 
  -3 -13   7       48.44       52.03      8.67 o 
  -2 -13   7        9.01        6.81      4.34 o 
  -6 -12   7        5.50        9.29      5.57 o 
  -5 -12   7       74.63       95.86      6.07 o 
  -4 -12   7       94.26       92.11      5.25 o 
  -3 -12   7        1.97        2.48      4.34 o 
  -2 -12   7       45.17       42.74      6.81 o 
  -1 -12   7        0.72        1.86      3.72 o 
   2 -12   7        4.74        8.67      1.86 o 
   3 -12   7        0.89        0.00      2.48 o 
  -7 -11   7       51.54       67.15     14.87 o 
  -6 -11   7        0.12        0.88      2.97 o 
  -5 -11   7      140.61      150.56      7.43 o 
  -4 -11   7        4.59        6.19      2.22 o 
  -3 -11   7        5.46        5.57      4.34 o 
  -2 -11   7        4.14        1.86      4.34 o 
  -1 -11   7       17.68       11.15      4.96 o 
   3 -11   7        5.00        4.96      2.48 o 
   4 -11   7       31.79       34.69      4.96 o 
  -7 -10   7        5.09        4.60      2.97 o 
  -6 -10   7       56.08       72.47      5.80 o 
  -5 -10   7      177.63      178.43      7.88 o 
  -4 -10   7      198.16      198.27      8.01 o 
  -3 -10   7        7.35        8.67      4.96 o 
  -2 -10   7       73.00       68.13      8.05 o 
  -1 -10   7        7.15        8.05      4.34 o 
   0 -10   7       37.53       36.54      6.81 o 
   3 -10   7        3.16        1.03      4.03 o 
   4 -10   7        0.07       -0.06      2.15 o 
   5 -10   7        1.08        2.84      2.52 o 
  -8  -9   7        0.01        1.65      2.50 o 
  -7  -9   7       12.54       18.81      2.82 o 
  -6  -9   7        1.99        0.95      1.95 o 
  -5  -9   7       98.62      100.23      4.57 o 
  -4  -9   7        8.85       10.34      2.63 o 
  -3  -9   7        5.28        1.86      3.72 o 
  -2  -9   7       22.38       21.06      4.96 o 
  -1  -9   7       49.67       37.78      6.19 o 
   0  -9   7        0.01       -2.48      2.48 o 
   1  -9   7       10.12        7.43      3.72 o 
   2  -9   7      110.09       96.62      9.29 o 
   3  -9   7        0.25       -0.21      1.66 o 
   4  -9   7       46.65       45.54      4.22 o 
   5  -9   7       36.01       35.28      4.12 o 
   6  -9   7        0.38        1.57      2.63 o 
  -8  -8   7        0.05       -1.98      2.32 o 
  -7  -8   7        0.50       -0.32      1.76 o 
  -6  -8   7        0.33        1.86      1.50 o 
  -5  -8   7        0.14       -1.37      1.37 o 
  -4  -8   7        0.00       -1.21      1.47 o 
  -3  -8   7       37.05       33.17      2.06 o 
  -2  -8   7      246.63      197.58     11.77 o 
  -1  -8   7      339.06      351.19     17.34 o 
   0  -8   7      187.92      202.65     10.53 o 
   1  -8   7        0.61        1.86      2.19 o 
   2  -8   7       67.23       63.80      8.05 o 
   3  -8   7       14.92       13.29      2.15 o 
   4  -8   7       70.41       56.48      4.22 o 
   5  -8   7       21.17       16.30      3.09 o 
   6  -8   7        5.11        4.86      2.63 o 
  -8  -7   7        0.00        3.04      2.23 o 
  -7  -7   7        4.03        1.39      1.86 o 
  -6  -7   7       40.12       50.80      3.24 o 
  -5  -7   7       53.11       46.88      2.83 o 
  -4  -7   7        2.72        1.64      1.37 o 
  -3  -7   7      318.08      286.65      6.09 o 
  -2  -7   7        7.24        7.15      1.15 o 
  -1  -7   7      323.09      310.93     15.48 o 
   0  -7   7      245.75      263.52     10.04 o 
   1  -7   7        4.82        4.03      2.19 o 
   2  -7   7        3.68        3.87      1.55 o 
   3  -7   7        0.68        0.03      1.01 o 
   4  -7   7       35.01       30.90      2.52 o 
   5  -7   7       20.61       19.15      2.38 o 
   6  -7   7       39.33       44.93      4.11 o 
   7  -7   7       10.16       13.65      2.52 o 
  -9  -6   7        4.61        7.21      2.62 o 
  -8  -6   7       58.09       73.19      6.08 o 
  -7  -6   7        2.39        0.53      1.76 o 
  -6  -6   7       57.65       54.06      3.39 o 
  -5  -6   7       44.38       48.79      4.56 o 
  -4  -6   7       52.53       51.41      2.72 o 
  -3  -6   7        0.99       -0.18      1.10 o 
  -2  -6   7        9.58        7.98      1.04 o 
  -1  -6   7       79.19       76.03      4.82 o 
   0  -6   7      176.75      184.25      7.66 o 
   1  -6   7       49.65       47.09      4.14 o 
   2  -6   7       67.49       82.81      5.21 o 
   3  -6   7      146.46      162.27      4.21 o 
   4  -6   7        0.01        0.18      1.88 o 
   5  -6   7       82.42       90.84      3.66 o 
   6  -6   7       53.84       51.08      3.39 o 
   7  -6   7        0.01       -1.72      1.72 o 
  -9  -5   7       10.95       13.80      1.88 o 
  -8  -5   7        0.04        6.40      1.56 o 
  -7  -5   7        9.39        5.27      1.42 o 
  -6  -5   7        9.37        6.99      1.30 o 
  -5  -5   7       16.03       17.60      1.82 o 
  -4  -5   7      139.27      124.99      3.18 o 
  -3  -5   7        4.35        5.04      0.89 o 
  -2  -5   7      291.61      253.60      4.53 o 
  -1  -5   7       87.23       71.15      2.83 o 
   0  -5   7      729.38      720.03     21.01 o 
   1  -5   7      753.40      815.89     17.68 o 
   2  -5   7        2.92        2.82      0.80 o 
   3  -5   7       41.95       42.42      1.99 o 
   4  -5   7        1.99        0.88      1.21 o 
   5  -5   7        6.07        6.13      1.41 o 
   6  -5   7        0.16       -1.33      1.33 o 
   7  -5   7       11.09        9.84      2.05 o 
   8  -5   7       21.48       22.94      2.68 o 
  -9  -4   7        0.47        3.30      1.96 o 
  -8  -4   7       43.40       70.76      3.27 o 
  -7  -4   7        6.83        8.84      1.56 o 
  -6  -4   7       52.60       47.58      2.71 o 
  -5  -4   7       73.98       71.89      2.35 o 
  -4  -4   7      227.56      226.37      4.01 o 
  -3  -4   7       73.53       87.75      2.11 o 
  -2  -4   7      894.96      918.24     13.57 o 
  -1  -4   7      157.55      136.85      3.20 o 
   0  -4   7        0.03       -0.08      0.63 o 
   1  -4   7      106.88      134.58      4.20 o 
   2  -4   7       59.82       44.78      1.48 o 
   3  -4   7      196.69      203.10      4.58 o 
   4  -4   7      706.33      684.27     14.48 o 
   5  -4   7       51.72       59.37      3.17 o 
   6  -4   7       75.24       73.40      3.48 o 
   7  -4   7        8.90        7.37      1.86 o 
   8  -4   7        4.60        2.50      1.92 o 
  -9  -3   7        1.68        2.05      2.61 o 
  -8  -3   7        0.55        1.54      1.76 o 
  -7  -3   7       21.02       19.21      1.96 o 
  -6  -3   7       19.34       12.99      1.56 o 
  -5  -3   7        4.53        3.84      1.16 o 
  -4  -3   7       20.40       14.71      0.86 o 
  -3  -3   7       87.04       74.04      2.16 o 
  -2  -3   7     1690.75     1686.35     22.73 o 
  -1  -3   7     1459.60     1468.25     19.85 o 
   0  -3   7       16.55       36.65      2.53 o 
   1  -3   7     1406.81     1541.40     24.10 o 
   2  -3   7      416.29      450.99      7.02 o 
   3  -3   7      839.73      909.07     14.82 o 
   4  -3   7      749.05      682.80     11.64 o 
   5  -3   7      587.06      594.98     11.83 o 
   6  -3   7        2.18        1.54      1.97 o 
   7  -3   7       47.38       54.22      6.17 o 
   8  -3   7        2.19        1.27      1.82 o 
   9  -3   7        5.81        6.98      2.73 o 
  -9  -2   7        0.13        1.63      2.73 o 
  -8  -2   7        1.84        1.37      2.36 o 
  -7  -2   7        6.22        3.25      1.43 o 
  -6  -2   7        0.39       -0.79      1.13 o 
  -5  -2   7       11.05       11.36      1.01 o 
  -4  -2   7      147.05      140.24      2.73 o 
  -3  -2   7       43.80       33.27      1.06 o 
  -2  -2   7        7.59       14.06      0.64 o 
  -1  -2   7        4.53       13.12      1.01 o 
   0  -2   7       78.54       78.28      2.05 o 
   1  -2   7       47.26       43.44      1.31 o 
   2  -2   7      734.12      805.85     11.91 o 
   3  -2   7       61.30       99.97      2.36 o 
   4  -2   7       68.45       51.05      2.04 o 
   5  -2   7        7.99        4.94      1.38 o 
   6  -2   7       93.01       85.29      3.26 o 
   7  -2   7       73.92       94.56      5.51 o 
   8  -2   7        6.11        4.68      1.61 o 
   9  -2   7        5.89        4.15      2.00 o 
  -9  -1   7        9.33       11.31      4.63 o 
  -8  -1   7        0.87       -2.11      2.25 o 
  -7  -1   7        8.65        8.88      2.50 o 
  -6  -1   7        8.85       12.09      1.55 o 
  -5  -1   7       30.91       24.36      1.47 o 
  -4  -1   7       29.42       24.20      1.76 o 
  -3  -1   7      177.65      190.06      3.05 o 
  -2  -1   7       88.05      100.61      1.86 o 
  -1  -1   7     1042.80     1015.74     11.29 o 
   0  -1   7       60.29       60.22      1.06 o 
   1  -1   7       91.24       99.62      1.43 o 
   2  -1   7       95.14      132.45      1.77 o 
   3  -1   7      128.20      197.82      3.15 o 
   4  -1   7      185.27      158.23      2.81 o 
   5  -1   7      365.49      333.29      5.41 o 
   6  -1   7       11.03        9.64      1.46 o 
   7  -1   7      293.24      359.85     16.17 o 
   8  -1   7       16.89       24.05      3.33 o 
   9  -1   7        0.42        1.79      2.00 o 
  -8   0   7        7.87        8.92      3.26 o 
  -7   0   7        0.10       -1.55      2.63 o 
  -6   0   7      243.71      255.56      9.03 o 
  -5   0   7       85.28       70.89      2.19 o 
  -4   0   7      107.62      109.29      2.49 o 
  -3   0   7       27.02       11.77      0.74 o 
  -2   0   7      226.81      232.50      3.43 o 
  -1   0   7     1755.21     1760.94     18.33 o 
   0   0   7     3132.58     3272.68     39.13 o 
   1   0   7      708.39      816.52     10.20 o 
   2   0   7      761.67      779.44      9.10 o 
   3   0   7      257.54      249.21      3.55 o 
   4   0   7      402.60      484.98      7.03 o 
   5   0   7      178.76      185.28      3.25 o 
   6   0   7        0.18       -0.19      1.01 o 
   7   0   7        4.13        1.71      1.14 o 
   8   0   7        0.39       -0.45      1.28 o 
   9   0   7        2.70        1.93      1.32 o 
  -8   1   7       12.43        9.58      3.26 o 
  -7   1   7        0.07       -1.55      2.63 o 
  -6   1   7      120.04      134.51      4.47 o 
  -5   1   7      580.14      564.34      8.41 o 
  -4   1   7       64.48       49.74      1.75 o 
  -3   1   7       24.65       24.61      1.23 o 
  -2   1   7       83.84       59.01      1.44 o 
  -1   1   7      114.01      129.02      2.31 o 
   0   1   7      532.43      526.43      6.41 o 
   1   1   7        3.11        2.74      0.44 o 
   2   1   7      150.89      120.01      2.02 o 
   3   1   7      956.61      966.21     11.20 o 
   4   1   7       19.28       18.85      1.11 o 
   5   1   7      368.88      357.76      5.15 o 
   6   1   7      396.06      410.06      6.34 o 
   7   1   7        0.82        0.10      1.07 o 
   8   1   7       90.27       85.64      3.11 o 
   9   1   7       18.59       19.91      3.40 o 
  10   1   7        0.35        4.34      3.50 o 
  -8   2   7       22.21       21.75      2.70 o 
  -7   2   7        7.33        4.07      1.80 o 
  -6   2   7       50.04       50.57      2.86 o 
  -5   2   7       67.94       69.20      2.64 o 
  -4   2   7      223.81      228.96      3.81 o 
  -3   2   7        0.36       -0.60      0.60 o 
  -2   2   7      355.25      299.03      4.00 o 
  -1   2   7      108.03      131.40      2.07 o 
   0   2   7      239.77      306.12      3.93 o 
   1   2   7      158.50      178.48      2.65 o 
   2   2   7       20.87       22.48      0.97 o 
   3   2   7     1497.44     1396.91     16.88 o 
   4   2   7      522.56      539.18      7.06 o 
   5   2   7       13.23       18.27      1.06 o 
   6   2   7       39.15       34.04      1.60 o 
   7   2   7        9.85        7.17      1.39 o 
   8   2   7        0.00        0.08      1.39 o 
   9   2   7        6.51        6.91      2.32 o 
  10   2   7       17.80       21.37      4.38 o 
  -8   3   7        1.69       -0.62      3.07 o 
  -7   3   7        0.03        1.55      1.52 o 
  -6   3   7       88.57       84.76      3.22 o 
  -5   3   7      402.04      377.53      8.12 o 
  -4   3   7        0.72       -0.83      0.83 o 
  -3   3   7      232.40      265.70      3.92 o 
  -2   3   7     1093.50     1115.05     13.74 o 
  -1   3   7      207.82      217.44      3.09 o 
   0   3   7        1.14        0.86      0.45 o 
   1   3   7        1.01        0.62      0.44 o 
   2   3   7      216.83      236.16      3.32 o 
   3   3   7        5.73        3.95      0.57 o 
   4   3   7       10.21       20.56      1.14 o 
   5   3   7        6.41        3.76      0.77 o 
   6   3   7       21.49       15.69      1.10 o 
   7   3   7        1.43        0.45      1.04 o 
   8   3   7       32.91       31.52      2.92 o 
   9   3   7       80.11       86.01      6.88 o 
  10   3   7        7.20        9.60      3.94 o 
  -7   4   7       23.20       25.88      2.70 o 
  -6   4   7        4.88        4.37      1.43 o 
  -5   4   7        0.89        1.40      1.14 o 
  -4   4   7        1.54       -0.41      1.06 o 
  -3   4   7       13.86       11.32      0.89 o 
  -2   4   7       12.47       11.59      0.78 o 
  -1   4   7        0.78        0.73      0.48 o 
   0   4   7       47.83       31.90      1.01 o 
   1   4   7       21.20       21.48      0.89 o 
   2   4   7      219.66      155.17      2.44 o 
   3   4   7      126.68       94.82      2.01 o 
   4   4   7     1736.24     1726.39     19.83 o 
   5   4   7      305.01      297.73      4.49 o 
   6   4   7        0.02       -0.54      0.78 o 
   7   4   7       60.96       61.64      2.88 o 
   8   4   7       25.44       20.46      3.50 o 
   9   4   7        2.72        0.62      3.07 o 
  10   4   7        2.88       -2.19      3.26 o 
  -7   5   7        0.94        1.35      1.46 o 
  -6   5   7        0.36        0.32      1.04 o 
  -5   5   7       15.38       19.77      1.47 o 
  -4   5   7        0.00        1.45      0.92 o 
  -3   5   7        1.51       -0.43      0.80 o 
  -2   5   7      259.76      298.91      4.35 o 
  -1   5   7      435.67      436.01      5.76 o 
   0   5   7      120.41      194.63      2.77 o 
   1   5   7       64.44       91.73      1.71 o 
   2   5   7       34.03       12.05      0.69 o 
   3   5   7       30.42       24.51      0.96 o 
   4   5   7       15.45       13.05      0.91 o 
   5   5   7       25.12       22.33      1.29 o 
   6   5   7       51.39       51.15      1.95 o 
   7   5   7        4.89        4.20      1.39 o 
   8   5   7       44.05       56.00      4.40 o 
   9   5   7        8.56        7.72      3.26 o 
  10   5   7        3.24        3.14      3.26 o 
  -7   6   7       38.85       35.90      4.58 o 
  -6   6   7       35.11       38.68      5.04 o 
  -5   6   7        2.77        0.29      1.64 o 
  -4   6   7       51.33       45.73      2.67 o 
  -3   6   7       42.07       36.81      1.47 o 
  -2   6   7       38.55       37.67      1.62 o 
  -1   6   7      210.36      237.37      3.45 o 
   0   6   7        1.09        1.42      0.51 o 
   1   6   7      239.83      294.62      3.62 o 
   2   6   7       34.16       28.96      1.38 o 
   3   6   7       35.21       26.40      1.09 o 
   4   6   7      124.29      114.52      2.23 o 
   5   6   7       32.02       45.62      1.85 o 
   6   6   7       25.58       29.54      2.41 o 
   7   6   7       26.99       35.91      2.24 o 
   8   6   7      115.11      134.78      4.65 o 
   9   6   7       10.87       12.70      3.50 o 
  10   6   7        0.01       -0.37      3.26 o 
  -6   7   7        8.69        8.88      2.50 o 
  -5   7   7        0.00        1.65      1.79 o 
  -4   7   7        2.22        2.68      1.79 o 
  -3   7   7       12.17       11.70      1.79 o 
  -2   7   7       12.12        7.79      2.69 o 
  -1   7   7      421.79      429.53      9.88 o 
   0   7   7      199.67      178.64      4.25 o 
   1   7   7      234.65      226.82      3.54 o 
   2   7   7      955.07     1037.88     13.92 o 
   3   7   7      558.96      611.13      9.24 o 
   4   7   7        0.23       -0.60      0.60 o 
   5   7   7       67.55       69.08      2.27 o 
   6   7   7        4.38        7.28      1.04 o 
   7   7   7       14.68       14.83      2.53 o 
   8   7   7       40.70       37.64      2.68 o 
   9   7   7       11.66       12.39      2.63 o 
  10   7   7        2.81        3.46      4.34 o 
  -6   8   7       14.79       13.34      2.73 o 
  -5   8   7       15.80       14.32      2.36 o 
  -4   8   7       16.41       14.93      2.15 o 
  -3   8   7       54.77       55.21      3.44 o 
  -2   8   7        0.00        0.19      1.27 o 
  -1   8   7      136.77      127.26      4.40 o 
   0   8   7       72.44       65.22      2.70 o 
   1   8   7        2.79        1.08      0.93 o 
   2   8   7      145.82      163.24      4.08 o 
   3   8   7      100.09      102.73      3.14 o 
   4   8   7        2.70        1.86      1.43 o 
   5   8   7        1.02       -1.34      1.34 o 
   6   8   7      216.85      226.31      5.78 o 
   7   8   7        2.17        4.09      0.98 o 
   8   8   7      272.24      251.23      8.88 o 
   9   8   7       67.39       68.88      5.12 o 
  -5   9   7        3.75        5.42      3.32 o 
  -4   9   7        0.29       -1.24      1.79 o 
  -3   9   7        8.30        5.15      3.11 o 
  -2   9   7        6.72        7.64      1.79 o 
  -1   9   7        1.02       -0.74      1.27 o 
   0   9   7       15.51       15.58      1.55 o 
   1   9   7        0.47       -1.16      1.16 o 
   2   9   7       76.77       64.89      3.22 o 
   3   9   7      479.74      477.11     10.95 o 
   4   9   7       38.23       38.64      2.97 o 
   5   9   7       11.80        9.88      1.89 o 
   6   9   7       86.02       98.03      3.65 o 
   7   9   7      112.49      131.36      4.47 o 
   8   9   7       22.85       33.14      3.76 o 
   9   9   7        0.08        5.05      1.99 o 
  -4  10   7        0.26       -1.79      1.79 o 
  -3  10   7       53.19       60.78      3.90 o 
  -2  10   7       89.92       98.79      4.45 o 
  -1  10   7       66.83       71.32      3.80 o 
   0  10   7       18.21       17.02      1.89 o 
   1  10   7        0.23       -0.84      1.22 o 
   2  10   7        8.32        5.37      1.43 o 
   3  10   7       89.01       85.35      3.80 o 
   4  10   7      247.73      245.46      9.15 o 
   5  10   7        0.01        0.21      1.43 o 
   6  10   7        4.14        1.65      1.79 o 
   7  10   7       27.85       26.41      2.97 o 
   8  10   7      189.80      197.70      7.33 o 
   9  10   7        9.76       13.89      2.19 o 
  -3  11   7        5.94        3.21      2.38 o 
  -2  11   7       60.55       63.40      7.79 o 
  -1  11   7        1.00        0.76      1.70 o 
   0  11   7        1.40        2.30      1.79 o 
   1  11   7        2.26        3.72      1.43 o 
   2  11   7       21.71       22.00      2.27 o 
   3  11   7       85.22       85.69      3.80 o 
   4  11   7       12.05       14.43      1.89 o 
   5  11   7       10.51        8.90      1.79 o 
   6  11   7       22.71       14.93      2.36 o 
   7  11   7       46.99       52.68      4.68 o 
   8  11   7        3.96        1.14      2.36 o 
  -3  12   7        3.40        3.10      2.63 o 
  -2  12   7        1.43        0.93      2.19 o 
  -1  12   7       46.56       48.92      4.58 o 
   0  12   7        1.12       -0.96      3.10 o 
   1  12   7      111.49      116.47      5.69 o 
   2  12   7       95.37       90.78      8.36 o 
   3  12   7       21.35       16.61      2.31 o 
   4  12   7       67.32       77.36      3.81 o 
   5  12   7        1.71        4.88      1.89 o 
   6  12   7       34.65       40.10      3.36 o 
   7  12   7        2.77        4.54      2.50 o 
   8  12   7        0.00        2.67      2.88 o 
  -1  13   7       26.08       32.21      5.57 o 
   0  13   7        2.25        6.81      3.10 o 
   1  13   7        0.14        0.00      3.10 o 
   2  13   7        1.61       -0.31      1.75 o 
   3  13   7       15.83       17.92      2.63 o 
   4  13   7       41.86       42.68     12.08 o 
   5  13   7        0.51        0.31      2.19 o 
   6  13   7        1.11        1.35      2.38 o 
   7  13   7        7.91       13.36      3.50 o 
   0  14   7        7.00        1.86      3.10 o 
   1  14   7        3.78        0.00      3.10 o 
   2  14   7       26.22       34.07      5.57 o 
   3  14   7       28.90       32.83      5.57 o 
   4  14   7        6.74        2.48      3.10 o 
   5  14   7       31.05       29.11      5.57 o 
   6  14   7        5.18        0.00      3.72 o 
  -4 -13   8        4.90        2.68      2.22 o 
  -3 -13   8        5.91        4.34      4.96 o 
  -2 -13   8        0.21       -1.86      4.34 o 
  -6 -12   8        2.43        7.51      3.41 o 
  -5 -12   8       26.29       19.87      7.43 o 
  -4 -12   8       12.22       16.30      3.72 o 
  -3 -12   8        2.52        4.96      4.34 o 
  -2 -12   8        0.20        3.72      4.34 o 
  -1 -12   8        0.03        0.00      3.72 o 
   3 -12   8       11.07       13.63      3.10 o 
  -6 -11   8        4.18        6.32      3.09 o 
  -5 -11   8        1.83        2.27      2.52 o 
  -4 -11   8       22.03       19.90      3.42 o 
  -3 -11   8       45.81       48.93      7.43 o 
  -2 -11   8        2.50       -3.10      3.72 o 
  -1 -11   8       10.33       13.01      4.96 o 
   0 -11   8       19.20       13.63      4.96 o 
   3 -11   8       11.25        9.91      2.48 o 
   4 -11   8        0.00        0.62      2.48 o 
  -7 -10   8        2.43        4.09      3.26 o 
  -6 -10   8        4.79        7.56      3.09 o 
  -5 -10   8       41.07       49.83     13.94 o 
  -4 -10   8       77.78       94.47      5.61 o 
  -3 -10   8      227.58      244.04     14.87 o 
  -2 -10   8       78.79       71.23      8.67 o 
  -1 -10   8       49.88       46.45      6.81 o 
   0 -10   8        2.77        8.05      3.72 o 
   2 -10   8        6.74        4.96      3.72 o 
   3 -10   8       48.38       47.29      3.82 o 
   4 -10   8       39.75       35.96      4.01 o 
   5 -10   8        7.71        4.34      3.10 o 
  -8  -9   8        0.06       -0.62      4.96 o 
  -7  -9   8        0.27        0.09      2.25 o 
  -6  -9   8       24.98       28.65      4.42 o 
  -5  -9   8        2.94        6.86      2.52 o 
  -4  -9   8      280.21      318.94     17.34 o 
  -3  -9   8      295.32      316.17      8.13 o 
  -2  -9   8       18.91       16.10      4.96 o 
  -1  -9   8       82.68       85.47      8.67 o 
   0  -9   8       53.09       32.83      5.57 o 
   1  -9   8        1.26       -0.31      2.19 o 
   2  -9   8        0.01       -1.86      3.10 o 
   3  -9   8        2.46        1.65      1.66 o 
   4  -9   8        3.32        5.16      2.22 o 
   5  -9   8        3.13        0.41      2.48 o 
  -8  -8   8        2.82        6.65      2.61 o 
  -7  -8   8       30.22       35.22      3.65 o 
  -6  -8   8       10.13       10.53      2.25 o 
  -5  -8   8       10.84        3.72      4.34 o 
  -4  -8   8      179.18      182.76      5.74 o 
  -3  -8   8      176.89      180.77      5.70 o 
  -2  -8   8      101.77       89.19      8.05 o 
  -1  -8   8       73.69       55.74      7.43 o 
   0  -8   8        5.13        0.93      2.19 o 
   1  -8   8        3.30        0.00      2.19 o 
   2  -8   8        7.47       11.15      4.34 o 
   3  -8   8        0.20       -0.71      1.24 o 
   4  -8   8       19.84       19.02      3.72 o 
   5  -8   8       27.17       24.16      3.55 o 
   6  -8   8       20.20       21.72      3.55 o 
  -8  -7   8       33.48       58.81      4.22 o 
  -7  -7   8        0.01       -1.82      1.82 o 
  -6  -7   8        0.61        1.35      1.61 o 
  -5  -7   8        7.34        7.39      1.76 o 
  -4  -7   8       16.38       16.72      1.53 o 
  -3  -7   8      137.62      130.72      3.13 o 
  -2  -7   8        0.38       -1.55      1.55 o 
  -1  -7   8      402.55      404.77     13.56 o 
   0  -7   8      183.17      203.65      8.53 o 
   1  -7   8        2.75        2.48      2.48 o 
   2  -7   8      137.88      130.31      6.78 o 
   3  -7   8      140.36      115.07      4.01 o 
   4  -7   8        0.00        0.99      1.24 o 
   5  -7   8       49.25       53.94      4.25 o 
   6  -7   8        5.79        3.29      2.63 o 
   7  -7   8        0.11       -1.62      2.63 o 
  -8  -6   8       29.12       49.45      3.97 o 
  -7  -6   8        1.70       -1.31      1.92 o 
  -6  -6   8       48.80       38.86      3.02 o 
  -5  -6   8       77.99       87.21      3.44 o 
  -4  -6   8       22.51       16.41      1.65 o 
  -3  -6   8      139.53      128.56      3.50 o 
  -2  -6   8        4.50        2.20      0.61 o 
  -1  -6   8      330.77      341.73      8.33 o 
   0  -6   8      228.89      238.69      9.17 o 
   1  -6   8       63.43       63.80      4.82 o 
   2  -6   8        0.16       -1.04      1.04 o 
   3  -6   8       28.73       18.11      1.26 o 
   4  -6   8       15.56       11.55      1.70 o 
   5  -6   8       16.29       15.24      1.73 o 
   6  -6   8       45.17       42.70      3.74 o 
   7  -6   8        0.47       -0.68      2.09 o 
  -8  -5   8        6.55        7.44      1.59 o 
  -7  -5   8       78.78       74.91      2.70 o 
  -6  -5   8      119.03      111.76      4.90 o 
  -5  -5   8       84.47       86.19      3.61 o 
  -4  -5   8        8.13        4.17      1.30 o 
  -3  -5   8       34.15       28.17      1.82 o 
  -2  -5   8       64.92       64.63      2.64 o 
  -1  -5   8      121.33      103.93      3.00 o 
   0  -5   8      205.62      185.32      5.01 o 
   1  -5   8      269.95      339.96      8.17 o 
   2  -5   8        2.32        1.11      0.59 o 
   3  -5   8      264.16      279.48      6.74 o 
   4  -5   8        4.71        4.62      1.33 o 
   5  -5   8       79.79       63.06      3.17 o 
   6  -5   8       38.99       38.25      2.83 o 
   7  -5   8        0.32       -0.56      1.68 o 
   8  -5   8        5.54        5.03      2.13 o 
  -9  -4   8        7.61        4.34      4.34 o 
  -8  -4   8        1.07        3.93      1.60 o 
  -7  -4   8       55.38       60.50      2.96 o 
  -6  -4   8       45.36       43.56      2.35 o 
  -5  -4   8       37.52       35.90      1.89 o 
  -4  -4   8       45.11       46.41      2.00 o 
  -3  -4   8       24.15       27.11      1.41 o 
  -2  -4   8      327.17      305.93      5.24 o 
  -1  -4   8       38.89       40.95      1.32 o 
   0  -4   8      617.64      568.27     10.47 o 
   1  -4   8      816.72      837.98     14.99 o 
   2  -4   8       10.20       14.34      1.11 o 
   3  -4   8      198.39      199.10      3.91 o 
   4  -4   8       62.04       76.17      3.17 o 
   5  -4   8        3.35        2.87      1.33 o 
   6  -4   8        1.75        2.91      1.53 o 
   7  -4   8        8.53        5.14      1.82 o 
   8  -4   8        2.17        0.93      1.82 o 
  -9  -3   8        0.21        0.10      2.82 o 
  -8  -3   8        1.23        1.30      1.59 o 
  -7  -3   8       84.06      102.53      4.20 o 
  -6  -3   8       36.60       32.86      2.04 o 
  -5  -3   8      101.66      107.89      2.96 o 
  -4  -3   8      188.00      193.00      3.22 o 
  -3  -3   8        6.15        5.85      0.69 o 
  -2  -3   8       25.91       20.01      1.06 o 
  -1  -3   8       43.84       54.95      1.83 o 
   0  -3   8      119.33      115.62      2.03 o 
   1  -3   8       51.58       39.36      1.30 o 
   2  -3   8       59.95       81.09      1.94 o 
   3  -3   8      266.49      313.98      5.40 o 
   4  -3   8      423.44      398.64      7.45 o 
   5  -3   8      109.25      114.10      4.02 o 
   6  -3   8       64.59       65.20      3.56 o 
   7  -3   8       23.46       31.29      3.40 o 
   8  -3   8        0.55       -0.27      1.76 o 
   9  -3   8       11.24        9.57      2.73 o 
  -8  -2   8        1.42       -0.85      2.01 o 
  -7  -2   8       68.95       75.66      3.59 o 
  -6  -2   8        8.68        8.15      1.53 o 
  -5  -2   8       38.42       33.73      2.12 o 
  -4  -2   8       23.47       19.96      1.16 o 
  -3  -2   8        9.38       10.05      0.81 o 
  -2  -2   8      118.85      110.34      1.65 o 
  -1  -2   8      313.25      234.87      3.84 o 
   0  -2   8       90.92       94.10      1.92 o 
   1  -2   8        3.35        3.94      0.57 o 
   2  -2   8       33.93       42.85      1.57 o 
   3  -2   8        5.75        8.07      0.89 o 
   4  -2   8      890.58      891.58     12.29 o 
   5  -2   8       65.29       60.48      2.64 o 
   6  -2   8        0.12       -1.23      1.23 o 
   7  -2   8       27.39       29.25      2.86 o 
   8  -2   8        0.00        0.76      1.51 o 
   9  -2   8        1.32        0.10      1.82 o 
  -8  -1   8        0.00        0.36      2.36 o 
  -7  -1   8       21.76       19.48      2.86 o 
  -6  -1   8        5.35        8.27      1.49 o 
  -5  -1   8       95.88       96.40      2.63 o 
  -4  -1   8       21.44       18.48      1.26 o 
  -3  -1   8      131.98      102.57      2.80 o 
  -2  -1   8      483.90      523.46      6.17 o 
  -1  -1   8     5002.64     5312.85     57.50 o 
   0  -1   8     2906.94     3030.84     31.59 o 
   1  -1   8       93.55       99.00      2.48 o 
   2  -1   8       92.44      132.36      2.05 o 
   3  -1   8        7.79       10.11      1.29 o 
   4  -1   8      214.41      276.29      4.22 o 
   5  -1   8      107.39      103.24      2.78 o 
   6  -1   8       70.25       70.55      2.93 o 
   7  -1   8      101.52      113.67      3.96 o 
   8  -1   8      230.46      287.41      9.66 o 
   9  -1   8        1.01        0.74      1.81 o 
  -8   0   8        6.13        7.43      4.65 o 
  -7   0   8       64.74       67.52      5.69 o 
  -6   0   8      119.28      137.79      5.70 o 
  -5   0   8       82.91       84.22      2.58 o 
  -4   0   8        1.35        0.57      0.77 o 
  -3   0   8        0.46        0.12      0.54 o 
  -2   0   8        4.18        3.19      0.54 o 
  -1   0   8      233.59      281.44      3.41 o 
   0   0   8     2185.12     2123.89     24.43 o 
   1   0   8     1371.23     1466.11     16.97 o 
   2   0   8      572.76      591.61      6.77 o 
   3   0   8     2602.14     2687.63     32.36 o 
   4   0   8      151.06      155.23      3.35 o 
   5   0   8      541.30      535.85      7.94 o 
   6   0   8        7.54        7.01      1.13 o 
   7   0   8        0.21       -1.09      1.09 o 
   8   0   8       66.03       73.97      3.74 o 
   9   0   8       24.36       26.47      2.52 o 
  -8   1   8        1.04       -2.63      2.63 o 
  -7   1   8        0.47       -2.38      2.38 o 
  -6   1   8        4.11        5.23      3.13 o 
  -5   1   8        0.17        1.22      1.02 o 
  -4   1   8      347.84      329.38      5.02 o 
  -3   1   8        1.46       -0.33      0.57 o 
  -2   1   8        8.47        3.30      0.49 o 
  -1   1   8      371.56      355.52      5.31 o 
   0   1   8      150.68      185.11      2.53 o 
   1   1   8       64.54       81.56      1.56 o 
   2   1   8      284.84      300.80      4.14 o 
   3   1   8      670.40      688.11      8.79 o 
   4   1   8      304.16      334.43      4.73 o 
   5   1   8        9.82       10.38      0.99 o 
   6   1   8       52.59       60.04      2.41 o 
   7   1   8        8.94        7.99      1.29 o 
   8   1   8       73.46       86.97      4.15 o 
   9   1   8       14.44       14.68      2.19 o 
  10   1   8        8.95        5.26      9.60 o 
  -8   2   8        3.15        1.11      3.26 o 
  -7   2   8        0.52        1.24      2.63 o 
  -6   2   8      198.84      212.59     10.62 o 
  -5   2   8        0.44        0.45      1.19 o 
  -4   2   8       18.98       13.91      1.17 o 
  -3   2   8       44.05       41.48      1.55 o 
  -2   2   8      224.24      206.40      3.06 o 
  -1   2   8      304.73      304.33      4.31 o 
   0   2   8       93.10       97.19      1.72 o 
   1   2   8       79.53       77.05      1.54 o 
   2   2   8        4.20        5.80      0.65 o 
   3   2   8      195.44      175.31      2.77 o 
   4   2   8      103.43      119.91      2.29 o 
   5   2   8       91.58       90.25      2.13 o 
   6   2   8       14.04       15.93      1.29 o 
   7   2   8        6.05        5.69      1.44 o 
   8   2   8       63.37       57.80      2.96 o 
   9   2   8      133.76      138.79      6.17 o 
  10   2   8        4.20        6.81      5.57 o 
  -8   3   8        2.33        7.12      3.50 o 
  -7   3   8        1.99        2.50      1.86 o 
  -6   3   8        1.00       -1.23      1.23 o 
  -5   3   8        0.01        3.15      1.43 o 
  -4   3   8      136.22      130.58      3.36 o 
  -3   3   8      119.38      131.18      2.55 o 
  -2   3   8      395.83      372.58      4.96 o 
  -1   3   8      120.14      106.65      1.82 o 
   0   3   8        2.70        1.45      0.49 o 
   1   3   8      171.34      238.24      3.06 o 
   2   3   8      177.00      129.40      2.33 o 
   3   3   8      418.94      354.87      7.25 o 
   4   3   8      864.04      885.99     11.13 o 
   5   3   8       28.69       33.64      1.57 o 
   6   3   8      176.83      193.35      3.49 o 
   7   3   8       42.79       42.33      2.19 o 
   8   3   8       15.53       14.72      2.32 o 
   9   3   8        0.28        0.12      2.50 o 
  10   3   8        0.07       -1.69      2.32 o 
  -7   4   8       25.09       27.38      2.83 o 
  -6   4   8        2.98        1.69      1.37 o 
  -5   4   8        1.03        1.36      1.14 o 
  -4   4   8        6.00        4.67      1.35 o 
  -3   4   8        2.21        1.42      0.77 o 
  -2   4   8      656.50      676.05      8.36 o 
  -1   4   8      410.20      432.19      5.78 o 
   0   4   8        2.55        1.19      0.46 o 
   1   4   8       72.68       82.29      1.80 o 
   2   4   8        1.76        1.50      0.42 o 
   3   4   8       14.65       17.67      1.04 o 
   4   4   8      125.80      121.41      2.29 o 
   5   4   8       26.89       33.98      1.49 o 
   6   4   8       32.49       37.25      1.66 o 
   7   4   8       97.65      109.26      3.82 o 
   8   4   8       31.84       28.40      3.70 o 
   9   4   8       25.09       17.55      3.70 o 
  10   4   8        5.51        0.54      3.26 o 
  -7   5   8       50.94       57.97      3.13 o 
  -6   5   8       37.97       35.94      1.97 o 
  -5   5   8       45.26       42.41      2.00 o 
  -4   5   8       36.10       27.91      1.54 o 
  -3   5   8       45.91       34.87      1.82 o 
  -2   5   8        3.88        4.97      0.72 o 
  -1   5   8        6.34        7.21      0.73 o 
   0   5   8        0.45        0.68      0.50 o 
   1   5   8       67.42       92.97      1.93 o 
   2   5   8      123.74      124.23      2.43 o 
   3   5   8       34.12       36.86      1.22 o 
   4   5   8      643.50      593.35      8.26 o 
   5   5   8      199.31      225.88      3.94 o 
   6   5   8        1.16        1.18      0.87 o 
   7   5   8       65.26       66.58      4.04 o 
   8   5   8        3.42        5.48      2.82 o 
   9   5   8        2.97       -0.14      2.82 o 
  10   5   8        0.00       -3.07      3.07 o 
  -6   6   8        0.63        4.66      2.18 o 
  -5   6   8        4.36        5.23      1.10 o 
  -4   6   8       77.72       71.05      2.18 o 
  -3   6   8       53.99       43.74      1.82 o 
  -2   6   8       99.47       92.81      2.22 o 
  -1   6   8      671.11      719.82      9.09 o 
   0   6   8      187.00      214.96      3.26 o 
   1   6   8       15.34       23.37      1.23 o 
   2   6   8       77.65       87.26      2.06 o 
   3   6   8        8.73        5.08      0.73 o 
   4   6   8        0.03       -0.43      0.43 o 
   5   6   8        1.69        1.54      0.96 o 
   6   6   8        0.46        0.48      1.19 o 
   7   6   8        1.19        1.50      1.35 o 
   8   6   8       25.24       42.89      5.58 o 
   9   6   8        0.51        0.48      2.82 o 
  10   6   8        6.22        0.93      3.50 o 
  -6   7   8       45.89       54.11      4.47 o 
  -5   7   8        1.74        0.41      1.79 o 
  -4   7   8       16.35       14.75      2.15 o 
  -3   7   8        1.77       -1.03      1.43 o 
  -2   7   8       39.56       26.92      2.25 o 
  -1   7   8       74.52       93.56      3.14 o 
   0   7   8        3.63        4.10      1.03 o 
   1   7   8        0.56       -0.70      0.70 o 
   2   7   8        3.85        4.20      0.75 o 
   3   7   8       30.74       27.31      1.14 o 
   4   7   8       26.61       28.09      1.27 o 
   5   7   8       22.40       18.44      1.24 o 
   6   7   8        4.25        4.22      1.00 o 
   7   7   8      112.16      105.03      3.32 o 
   8   7   8      122.73      139.10      4.65 o 
   9   7   8        9.92       12.50      3.70 o 
  10   7   8        3.70        1.24      3.50 o 
  -5   8   8        3.39        3.30      2.15 o 
  -4   8   8        3.08        0.41      1.79 o 
  -3   8   8        6.27        6.81      1.79 o 
  -2   8   8        4.96        0.97      2.11 o 
  -1   8   8       65.88       68.70      3.54 o 
   0   8   8       41.26       34.63      3.11 o 
   1   8   8       83.81       67.96      2.70 o 
   2   8   8      136.49      131.72      3.63 o 
   3   8   8      297.55      285.68      6.66 o 
   4   8   8      176.11      159.90      4.32 o 
   5   8   8       20.35       20.29      1.82 o 
   6   8   8        3.85        2.61      0.78 o 
   7   8   8        5.64        3.86      0.90 o 
   8   8   8       37.03       44.83      2.13 o 
   9   8   8        1.93        3.46      1.61 o 
  -5   9   8       25.52       25.13      3.08 o 
  -4   9   8        2.65        4.03      2.55 o 
  -3   9   8       39.64       36.36      3.18 o 
  -2   9   8      160.21      171.31      8.11 o 
  -1   9   8       10.99        7.37      1.91 o 
   0   9   8       18.89       16.34      1.55 o 
   1   9   8        8.99        7.68      1.43 o 
   2   9   8      121.15      104.92      3.93 o 
   3   9   8      126.94      136.10      4.65 o 
   4   9   8       23.59       23.92      3.59 o 
   5   9   8        0.24       -1.43      1.43 o 
   6   9   8        0.01        1.24      1.45 o 
   7   9   8       41.37       54.76      6.44 o 
   8   9   8      112.69      100.15      4.68 o 
   9   9   8        0.00        6.83      2.13 o 
  -4  10   8        3.38        4.96      2.25 o 
  -3  10   8       12.01       16.93      2.50 o 
  -2  10   8        2.20        2.68      1.79 o 
  -1  10   8        2.85        5.32      1.45 o 
   0  10   8       10.34       10.08      1.79 o 
   1  10   8        6.14        4.75      1.65 o 
   2  10   8       12.46        8.10      1.64 o 
   3  10   8       44.77       46.24      3.08 o 
   4  10   8      247.60      264.30      7.15 o 
   5  10   8        4.86        0.05      2.32 o 
   6  10   8       18.13       14.50      2.25 o 
   7  10   8       32.77       31.82      2.58 o 
   8  10   8        0.58        4.65      1.97 o 
   9  10   8        9.45       12.42      3.13 o 
  -3  11   8       24.88       23.28      2.86 o 
  -2  11   8      143.58      147.74      5.72 o 
  -1  11   8       35.08       37.95      3.18 o 
   0  11   8       95.49      109.88      8.38 o 
   1  11   8       50.71       47.90      3.08 o 
   2  11   8        0.81        0.83      1.43 o 
   3  11   8        0.65       -0.83      1.43 o 
   4  11   8       42.75       45.75      3.44 o 
   5  11   8        1.66        0.67      1.91 o 
   6  11   8        8.43        3.29      2.00 o 
   7  11   8        8.19        5.78      2.82 o 
   8  11   8       28.12       27.17      3.44 o 
  -2  12   8        6.27        5.88      2.63 o 
  -1  12   8       22.12       17.86      2.82 o 
   0  12   8        0.90        1.24      2.19 o 
   1  12   8        9.60       11.96      1.89 o 
   2  12   8        1.96        1.28      1.52 o 
   3  12   8        5.30        1.86      1.64 o 
   4  12   8       39.40       49.66      3.44 o 
   5  12   8       31.39       26.68      2.69 o 
   6  12   8       45.22       40.32      3.90 o 
   7  12   8       31.65       42.10      7.30 o 
   8  12   8       43.17       55.13      9.29 o 
  -1  13   8        6.14       12.39      3.72 o 
   0  13   8        5.36        5.46      2.38 o 
   1  13   8       11.71       13.01      2.63 o 
   2  13   8       10.80        8.45      2.48 o 
   3  13   8        5.60        4.34      3.10 o 
   4  13   8       35.93       42.67      4.31 o 
   5  13   8       14.56        9.29      2.63 o 
   6  13   8        0.96       -2.38      2.38 o 
   7  13   8        6.98        3.41      3.07 o 
   1  14   8       18.75       11.77      3.72 o 
   2  14   8        2.66        2.48      3.10 o 
   3  14   8        2.95       -0.62      3.10 o 
   4  14   8       35.68       42.74      6.19 o 
   5  14   8       16.06       13.01      4.34 o 
  -4 -13   9        1.84        0.41      2.22 o 
  -3 -13   9        7.90        6.81      5.57 o 
  -2 -13   9        3.97        3.10      4.34 o 
  -5 -12   9        1.55        1.00      2.63 o 
  -4 -12   9       15.64       16.25      2.71 o 
  -3 -12   9        0.03        2.48      4.34 o 
  -2 -12   9       13.32       13.01      4.96 o 
  -1 -12   9        0.17        0.00      4.34 o 
  -6 -11   9        0.57        2.12      2.97 o 
  -5 -11   9       24.60       26.57      4.34 o 
  -4 -11   9        3.17        5.37      2.22 o 
  -3 -11   9        0.27        1.24      4.34 o 
  -2 -11   9        0.70        1.86      3.72 o 
  -1 -11   9       23.70       27.25      5.57 o 
   0 -11   9       35.17       34.07      6.81 o 
   3 -11   9        2.04        1.24      1.86 o 
  -7 -10   9        6.72        2.92      5.57 o 
  -6 -10   9       33.96       28.57      6.81 o 
  -5 -10   9       60.80       71.08      7.43 o 
  -4 -10   9       71.79       82.79     10.22 o 
  -3 -10   9       21.72       24.93      2.79 o 
  -2 -10   9      119.53      117.06      9.91 o 
  -1 -10   9        4.46        1.86      3.72 o 
   0 -10   9       30.23       21.68      4.96 o 
   1 -10   9        6.22        4.96      4.34 o 
   2 -10   9        1.67       -3.72      3.72 o 
   3 -10   9        4.60        1.61      2.48 o 
   4 -10   9       27.32       31.02      4.01 o 
  -7  -9   9        3.01        0.95      3.26 o 
  -6  -9   9        2.14        0.95      2.82 o 
  -5  -9   9      225.40      221.53      9.07 o 
  -4  -9   9       21.22       28.39      5.57 o 
  -3  -9   9      192.10      207.42      9.91 o 
  -2  -9   9       44.40       53.27      7.43 o 
  -1  -9   9       11.09       13.63      4.34 o 
   0  -9   9        2.51        1.86      3.10 o 
   1  -9   9        9.96        6.00      2.82 o 
   2  -9   9       29.93       29.73      6.19 o 
   3  -9   9        5.31        0.21      1.66 o 
   4  -9   9       54.21       63.27      8.67 o 
   5  -9   9       52.61       58.03      5.25 o 
  -8  -8   9        0.82        6.48      2.73 o 
  -7  -8   9        1.28       -0.23      2.36 o 
  -6  -8   9        1.75        2.90      2.09 o 
  -5  -8   9        0.21        1.72      1.93 o 
  -4  -8   9       42.59       50.45      5.03 o 
  -3  -8   9        4.16        2.68      2.17 o 
  -2  -8   9      541.04      523.38     24.16 o 
  -1  -8   9      470.31      464.54     22.30 o 
   0  -8   9       16.24       12.08      3.07 o 
   1  -8   9        0.53        0.62      2.19 o 
   2  -8   9        6.35        8.53      2.82 o 
   3  -8   9       10.82        9.26      4.03 o 
   4  -8   9       18.36       12.01      3.10 o 
   5  -8   9        3.53        3.92      2.52 o 
   6  -8   9        3.49        0.33      2.63 o 
  -8  -7   9        2.21        6.03      2.24 o 
  -7  -7   9        0.20       -1.33      1.82 o 
  -6  -7   9       36.89       43.73      3.20 o 
  -5  -7   9        0.66       -0.79      1.43 o 
  -4  -7   9       14.44       12.74      1.50 o 
  -3  -7   9       24.96       22.74      1.97 o 
  -2  -7   9      161.09      151.24      4.33 o 
  -1  -7   9      181.57      178.63      8.67 o 
   0  -7   9       21.27       18.77      3.07 o 
   1  -7   9       12.57        5.69      2.38 o 
   2  -7   9       24.80       24.33      3.50 o 
   3  -7   9       48.00       44.31      3.32 o 
   4  -7   9       46.49       45.17      3.75 o 
   5  -7   9      119.89      113.11      6.18 o 
   6  -7   9       34.33       36.23      8.05 o 
   7  -7   9        0.01       -2.52      2.52 o 
  -8  -6   9        2.11        4.81      2.31 o 
  -7  -6   9        4.86        9.45      2.20 o 
  -6  -6   9        2.72        3.08      1.88 o 
  -5  -6   9        6.43        8.75      2.66 o 
  -4  -6   9        0.68        0.51      1.18 o 
  -3  -6   9       80.13       69.60      2.51 o 
  -2  -6   9       41.48       40.82      4.64 o 
  -1  -6   9        2.74        4.17      2.23 o 
   0  -6   9        1.58        1.55      2.19 o 
   1  -6   9       25.28       36.53      2.48 o 
   2  -6   9       11.55       16.74      1.32 o 
   3  -6   9       28.84       24.63      1.86 o 
   4  -6   9        8.21        8.53      1.58 o 
   5  -6   9        1.61        2.51      1.62 o 
   6  -6   9        1.45        2.38      1.95 o 
   7  -6   9        0.33        1.04      1.95 o 
  -8  -5   9        0.32        3.87      1.69 o 
  -7  -5   9        4.04        3.74      2.08 o 
  -6  -5   9       58.90       65.86      5.30 o 
  -5  -5   9      126.45      124.67      4.24 o 
  -4  -5   9        2.98        0.13      1.25 o 
  -3  -5   9      170.63      168.16      4.37 o 
  -2  -5   9      147.48      139.45      2.94 o 
  -1  -5   9      137.04      122.36      2.88 o 
   0  -5   9      604.23      592.08     13.30 o 
   1  -5   9       79.68       83.14      2.48 o 
   2  -5   9        7.73        7.91      0.86 o 
   3  -5   9        2.65        3.54      1.02 o 
   4  -5   9        0.90       -0.83      1.01 o 
   5  -5   9        8.10        6.14      1.50 o 
   6  -5   9        0.75        0.70      1.61 o 
   7  -5   9        0.40       -0.91      1.65 o 
   8  -5   9       19.32       19.33      2.94 o 
  -8  -4   9       15.45       15.60      1.84 o 
  -7  -4   9       58.42       86.78      3.14 o 
  -6  -4   9       33.77       33.02      3.00 o 
  -5  -4   9       57.91       53.80      3.17 o 
  -4  -4   9       14.64       12.67      1.38 o 
  -3  -4   9        8.21        9.25      1.04 o 
  -2  -4   9        0.57        1.52      0.87 o 
  -1  -4   9        6.71        3.08      0.58 o 
   0  -4   9      121.02      113.39      2.50 o 
   1  -4   9      122.43      112.11      2.31 o 
   2  -4   9        2.71        5.49      0.68 o 
   3  -4   9      241.14      264.97      4.76 o 
   4  -4   9      293.94      267.77      6.26 o 
   5  -4   9       36.34       44.09      2.85 o 
   6  -4   9        0.12       -1.41      1.41 o 
   7  -4   9        1.71        0.93      1.65 o 
   8  -4   9        1.33       -1.00      1.82 o 
  -8  -3   9        0.17       -1.44      1.44 o 
  -7  -3   9       36.09       44.72      3.55 o 
  -6  -3   9       46.91       72.17      4.34 o 
  -5  -3   9       12.36        9.56      1.30 o 
  -4  -3   9       55.95       56.23      1.82 o 
  -3  -3   9       35.24       26.28      1.34 o 
  -2  -3   9      427.55      384.56      5.73 o 
  -1  -3   9      786.56      725.61     10.32 o 
   0  -3   9       96.49       79.55      1.96 o 
   1  -3   9      117.17      103.92      2.20 o 
   2  -3   9       22.09       16.75      1.62 o 
   3  -3   9      189.91      175.48      3.60 o 
   4  -3   9       97.12      103.56      4.47 o 
   5  -3   9       15.65       14.27      1.73 o 
   6  -3   9        5.02        4.91      1.65 o 
   7  -3   9        0.32        0.48      2.02 o 
   8  -3   9        5.53        4.24      1.92 o 
  -8  -2   9        2.36        2.10      2.00 o 
  -7  -2   9       37.16       45.25      4.06 o 
  -6  -2   9       69.14       69.77      2.96 o 
  -5  -2   9      433.57      431.39      9.05 o 
  -4  -2   9      169.37      170.38      3.36 o 
  -3  -2   9       92.74       92.33      1.87 o 
  -2  -2   9      247.52      253.48      3.51 o 
  -1  -2   9      117.84      106.46      2.41 o 
   0  -2   9      234.41      226.20      4.20 o 
   1  -2   9       42.82       53.45      1.63 o 
   2  -2   9        0.00        1.36      0.57 o 
   3  -2   9       32.19       32.14      1.66 o 
   4  -2   9      474.99      477.43      9.57 o 
   5  -2   9      114.35      106.99      3.19 o 
   6  -2   9       90.95       80.16      3.06 o 
   7  -2   9       54.07       62.23      3.99 o 
   8  -2   9       10.07       11.61      2.43 o 
   9  -2   9        0.61       -0.38      1.72 o 
  -8  -1   9        1.73       -2.09      2.36 o 
  -7  -1   9        0.94        2.32      1.47 o 
  -6  -1   9       43.60       38.05      3.55 o 
  -5  -1   9      202.45      197.35      4.86 o 
  -4  -1   9       78.06       59.89      3.52 o 
  -3  -1   9        0.49        0.42      0.78 o 
  -2  -1   9       80.43       61.38      1.50 o 
  -1  -1   9     1452.19     1486.15     16.64 o 
   0  -1   9        4.47        3.25      0.46 o 
   1  -1   9      488.54      446.60      5.31 o 
   2  -1   9      467.11      503.30      6.71 o 
   3  -1   9       28.30       39.45      1.53 o 
   4  -1   9      345.04      332.40      5.48 o 
   5  -1   9       91.05       85.96      2.61 o 
   6  -1   9       13.74       10.20      1.57 o 
   7  -1   9      100.43      101.26      3.77 o 
   8  -1   9       12.12       16.69      2.11 o 
   9  -1   9        6.51        6.06      1.96 o 
  -8   0   9        0.04       -2.63      2.63 o 
  -7   0   9        9.61        5.26      3.07 o 
  -6   0   9       87.56       90.65      4.47 o 
  -5   0   9      114.39      124.89      3.31 o 
  -4   0   9       19.70       17.55      1.19 o 
  -3   0   9       50.33       45.79      1.84 o 
  -2   0   9        1.07        0.09      0.53 o 
  -1   0   9     1239.85     1172.71     13.09 o 
   0   0   9     1077.81     1141.10     13.41 o 
   1   0   9      141.92      158.32      2.26 o 
   2   0   9        0.64       -0.21      0.43 o 
   3   0   9       25.40       34.54      1.23 o 
   4   0   9      135.73      141.69      2.93 o 
   5   0   9       42.96       37.64      1.92 o 
   6   0   9        3.79        2.81      1.28 o 
   7   0   9        2.94       -1.48      1.48 o 
   8   0   9        0.15       -1.68      1.68 o 
   9   0   9       21.03       33.15      4.86 o 
  -8   1   9        2.48        9.73      3.70 o 
  -7   1   9       16.16       15.55      3.26 o 
  -6   1   9      147.19      161.66     10.53 o 
  -5   1   9      188.96      181.42      5.94 o 
  -4   1   9        2.86        2.36      0.98 o 
  -3   1   9       86.66       90.79      2.11 o 
  -2   1   9      104.21       83.46      1.91 o 
  -1   1   9      543.93      511.69      7.31 o 
   0   1   9      133.30      109.23      1.93 o 
   1   1   9      641.41      686.45      8.79 o 
   2   1   9      221.48      194.18      2.81 o 
   3   1   9      453.53      415.19      5.65 o 
   4   1   9      193.68      208.08      3.63 o 
   5   1   9       35.04       30.32      1.46 o 
   6   1   9      199.16      219.55      4.73 o 
   7   1   9        4.83        3.84      1.11 o 
   8   1   9       11.95       10.64      1.54 o 
   9   1   9        4.58        7.84      2.27 o 
  -8   2   9        1.25       -0.62      3.07 o 
  -7   2   9        0.50       -2.63      2.63 o 
  -6   2   9        0.11        3.10      1.80 o 
  -5   2   9        0.74        0.51      1.25 o 
  -4   2   9      306.81      293.17      4.46 o 
  -3   2   9      108.56      102.33      2.26 o 
  -2   2   9      138.19      126.64      2.34 o 
  -1   2   9        0.35        0.48      0.57 o 
   0   2   9     1899.71     1990.44     22.72 o 
   1   2   9      146.01      152.26      2.35 o 
   2   2   9       19.64       33.90      1.92 o 
   3   2   9      454.77      454.44      6.50 o 
   4   2   9       15.53       14.90      0.92 o 
   5   2   9       28.83       33.65      1.59 o 
   6   2   9       57.70       72.49      2.86 o 
   7   2   9       29.86       27.05      1.92 o 
   8   2   9        0.02       -1.34      1.34 o 
   9   2   9       99.54      131.65      7.82 o 
  10   2   9       31.36       37.16      4.76 o 
  -7   3   9        1.68        3.39      1.93 o 
  -6   3   9       21.70       17.54      2.18 o 
  -5   3   9      266.59      234.41      6.09 o 
  -4   3   9        0.16        0.22      1.07 o 
  -3   3   9      600.70      595.77      7.26 o 
  -2   3   9       76.94       75.82      1.90 o 
  -1   3   9       70.13       75.50      1.69 o 
   0   3   9      202.87      223.81      3.40 o 
   1   3   9      261.36      277.05      3.55 o 
   2   3   9      624.87      545.90      7.63 o 
   3   3   9        6.65        3.40      0.61 o 
   4   3   9      452.14      477.07      6.05 o 
   5   3   9       16.24       24.70      2.19 o 
   6   3   9      100.97      120.67      3.15 o 
   7   3   9        1.63        3.16      1.14 o 
   8   3   9      104.05       95.54      4.43 o 
   9   3   9       47.35       52.28      3.48 o 
  10   3   9        9.24        9.84      6.19 o 
  -7   4   9        7.52        7.90      2.08 o 
  -6   4   9        8.05       10.50      2.18 o 
  -5   4   9        2.25        2.23      1.39 o 
  -4   4   9        3.41        0.25      1.25 o 
  -3   4   9      167.80      155.19      3.31 o 
  -2   4   9       68.00       77.45      2.10 o 
  -1   4   9      297.52      283.14      3.93 o 
   0   4   9       47.79       51.50      1.48 o 
   1   4   9        0.56        1.03      0.48 o 
   2   4   9        7.86       21.85      1.03 o 
   3   4   9      508.10      523.79      6.89 o 
   4   4   9      884.76      904.28     11.43 o 
   5   4   9       73.28       88.54      2.78 o 
   6   4   9        1.96        1.04      0.83 o 
   7   4   9       24.34       28.94      2.07 o 
   8   4   9       20.07       20.51      2.32 o 
   9   4   9        8.53        4.75      3.26 o 
  10   4   9        1.76       -2.61      2.61 o 
  -7   5   9        0.55        1.65      1.93 o 
  -6   5   9       15.33       18.06      1.97 o 
  -5   5   9       18.39       18.74      1.51 o 
  -4   5   9        5.13        5.32      1.07 o 
  -3   5   9      169.86      139.92      3.55 o 
  -2   5   9       40.62       47.96      1.68 o 
  -1   5   9      324.02      342.03      4.88 o 
   0   5   9        0.04        0.36      0.57 o 
   1   5   9       18.15       23.56      1.14 o 
   2   5   9        8.16        9.90      0.69 o 
   3   5   9       11.23        8.35      0.80 o 
   4   5   9        0.04        1.83      0.81 o 
   5   5   9        8.69        9.70      1.00 o 
   6   5   9        5.45        4.74      1.02 o 
   7   5   9       59.93       61.23      3.80 o 
   8   5   9       49.11       57.83      5.46 o 
   9   5   9        3.46        0.31      3.41 o 
  10   5   9        0.29       -2.81      4.96 o 
  -6   6   9       13.28       14.25      3.50 o 
  -5   6   9        0.55       -0.47      1.08 o 
  -4   6   9        3.60        2.73      1.33 o 
  -3   6   9        4.12        5.09      1.10 o 
  -2   6   9        0.11       -0.97      0.97 o 
  -1   6   9       30.67       39.35      1.50 o 
   0   6   9        0.27        0.93      0.61 o 
   1   6   9        1.09        0.97      0.60 o 
   2   6   9        0.01        0.96      0.55 o 
   3   6   9       22.10       15.73      0.97 o 
   4   6   9       54.09       44.08      2.32 o 
   5   6   9      109.34      114.21      2.71 o 
   6   6   9       52.76       43.61      2.25 o 
   7   6   9      137.44      145.98      5.49 o 
   8   6   9       89.80      111.07      6.78 o 
   9   6   9        2.45        1.55      5.88 o 
  10   6   9        5.57        8.02      3.70 o 
  -6   7   9        1.02        3.81      2.94 o 
  -5   7   9        0.00        3.37      2.11 o 
  -4   7   9       20.74       21.19      2.36 o 
  -3   7   9        3.02       -1.11      1.52 o 
  -2   7   9        3.19        0.52      0.96 o 
  -1   7   9      231.71      223.73      4.26 o 
   0   7   9      179.61      182.62      3.27 o 
   1   7   9       11.60        8.36      0.81 o 
   2   7   9      343.45      391.15      6.23 o 
   3   7   9      401.83      417.59      5.62 o 
   4   7   9        1.98        4.56      0.85 o 
   5   7   9        8.99        7.55      0.99 o 
   6   7   9        0.32       -0.97      0.97 o 
   7   7   9        0.36        0.31      1.25 o 
   8   7   9        4.59        5.54      1.76 o 
   9   7   9        9.75       15.27      3.94 o 
  -5   8   9       16.21       15.41      2.73 o 
  -4   8   9        6.78        6.23      2.09 o 
  -3   8   9       22.55       19.40      2.67 o 
  -2   8   9       20.56       20.31      2.15 o 
  -1   8   9       12.97       12.36      1.89 o 
   0   8   9       14.78       14.20      1.55 o 
   1   8   9        2.35        1.24      1.43 o 
   2   8   9       14.47       12.41      1.79 o 
   3   8   9      279.31      289.97      7.62 o 
   4   8   9      187.96      158.07      4.32 o 
   5   8   9       24.05       22.83      1.32 o 
   6   8   9       15.43       16.32      1.28 o 
   7   8   9        2.87        2.54      1.05 o 
   8   8   9       25.62       32.08      1.97 o 
   9   8   9       24.90       22.31      4.24 o 
  -5   9   9        0.53        3.88      2.36 o 
  -4   9   9        0.53       -1.79      1.89 o 
  -3   9   9        1.62        3.10      2.34 o 
  -2   9   9       27.88       21.88      2.73 o 
  -1   9   9        4.82        1.77      1.52 o 
   0   9   9       20.22       24.63      2.24 o 
   1   9   9       14.71       12.71      2.12 o 
   2   9   9      125.95      106.62      4.16 o 
   3   9   9       81.28       72.89      3.54 o 
   4   9   9        0.94        1.86      1.43 o 
   5   9   9       49.90       43.58      2.83 o 
   6   9   9       15.00       19.76      3.11 o 
   7   9   9       25.50       23.51      2.37 o 
   8   9   9       17.20       21.40      3.94 o 
   9   9   9        1.03        2.07      2.25 o 
  -4  10   9        1.70       -1.86      2.00 o 
  -3  10   9       79.61       86.49      4.76 o 
  -2  10   9       82.07       82.13     10.45 o 
  -1  10   9       15.66       19.59      1.92 o 
   0  10   9        8.06        5.15      1.64 o 
   1  10   9        1.08        3.92      1.43 o 
   2  10   9        6.55        3.30      1.85 o 
   3  10   9        7.38        7.43      1.79 o 
   4  10   9       39.13       44.19      3.22 o 
   5  10   9       23.09       18.32      2.36 o 
   6  10   9       24.50       21.40      2.85 o 
   7  10   9        0.61       -1.56      1.56 o 
   8  10   9       50.61       50.58      3.67 o 
   9  10   9       18.61       40.14      5.88 o 
  -3  11   9        1.34        5.78      2.15 o 
  -2  11   9        0.26        5.37      2.15 o 
  -1  11   9        1.51        5.11      1.55 o 
   0  11   9        9.04       10.06      1.89 o 
   1  11   9       24.84       23.85      3.29 o 
   2  11   9        0.02       -1.43      1.43 o 
   3  11   9       25.11       27.49      2.73 o 
   4  11   9       13.74       15.85      2.15 o 
   5  11   9        1.96        1.03      1.79 o 
   6  11   9        0.15        0.04      2.93 o 
   7  11   9       20.81       19.17      3.08 o 
   8  11   9        3.74        1.64      2.61 o 
  -2  12   9       11.58        9.38      4.03 o 
  -1  12   9       11.93       12.77      2.63 o 
   0  12   9        0.87        0.62      1.79 o 
   1  12   9       69.51       75.98      3.90 o 
   2  12   9       13.62       16.72      2.15 o 
   3  12   9        2.29        3.72      2.63 o 
   4  12   9       28.21       31.45      2.82 o 
   5  12   9        0.76        0.83      1.79 o 
   6  12   9       24.61       14.34      2.80 o 
   7  12   9        0.34        1.65      2.50 o 
  -1  13   9       13.31       14.87      3.07 o 
   0  13   9        3.39        2.70      2.38 o 
   1  13   9        4.74        5.26      2.19 o 
   2  13   9        0.36       -0.55      2.17 o 
   3  13   9        0.01        1.45      3.72 o 
   4  13   9        1.02        1.24      3.10 o 
   5  13   9        1.27        0.79      4.96 o 
   6  13   9        1.22       -2.48      2.48 o 
   1  14   9       26.49       21.68      4.96 o 
   2  14   9       61.05       69.37      6.81 o 
   3  14   9        3.62        3.72      3.72 o 
   4  14   9        0.00        1.86      3.10 o 
   5  14   9        0.64       -0.62      2.63 o 
  -3 -13  10        1.27        5.57      5.57 o 
  -2 -13  10        7.65       10.53      4.96 o 
  -1 -13  10        0.46        6.19      4.96 o 
  -5 -12  10        0.01        2.70      4.65 o 
  -4 -12  10        0.96       -0.51      2.15 o 
  -3 -12  10        5.45        4.34      4.96 o 
  -2 -12  10        6.73        1.24      4.34 o 
  -1 -12  10       18.47       18.58      6.19 o 
   0 -12  10       54.67       71.85      9.29 o 
  -6 -11  10        1.37        6.44      3.41 o 
  -5 -11  10       26.20       28.28      4.01 o 
  -4 -11  10        5.06        7.52      2.71 o 
  -3 -11  10        3.61        0.00      4.34 o 
  -2 -11  10        0.75        3.10      4.34 o 
  -1 -11  10        0.13       -3.10      3.72 o 
   0 -11  10        0.39        0.62      3.72 o 
   3 -11  10       35.54       39.02      4.34 o 
  -6 -10  10        0.40        1.86      5.57 o 
  -5 -10  10        1.20        2.43      2.63 o 
  -4 -10  10        2.08        3.15      2.15 o 
  -3 -10  10       10.00       12.29      3.10 o 
  -2 -10  10       81.07       70.61      8.67 o 
  -1 -10  10       44.37       28.49      6.19 o 
   0 -10  10        4.43        3.72      4.34 o 
   1 -10  10       33.13       26.36      3.94 o 
   2 -10  10        9.46        3.10      4.34 o 
   3 -10  10       17.53        4.96      4.96 o 
   4 -10  10        8.21        5.57      3.10 o 
  -7  -9  10        0.14       -0.81      2.82 o 
  -6  -9  10        0.66        4.42      2.97 o 
  -5  -9  10       45.88       52.88      4.91 o 
  -4  -9  10      117.99      129.84      6.40 o 
  -3  -9  10       15.92       24.16      5.57 o 
  -2  -9  10       29.94       26.01      5.57 o 
  -1  -9  10        0.34        2.48      3.10 o 
   0  -9  10       56.71       47.59      5.26 o 
   1  -9  10        2.02       -1.13      2.38 o 
   2  -9  10        0.31        0.00      3.72 o 
   3  -9  10        0.62       -0.21      1.66 o 
   4  -9  10        0.00       -0.96      2.17 o 
   5  -9  10        0.11        1.65      2.22 o 
  -7  -8  10       33.31       44.11      4.79 o 
  -6  -8  10       30.67       47.56      6.83 o 
  -5  -8  10       27.30       25.16      6.37 o 
  -4  -8  10       13.28       15.77      2.63 o 
  -3  -8  10      245.44      251.16      8.92 o 
  -2  -8  10        0.20       -1.24      3.10 o 
  -1  -8  10       55.72       68.13      7.43 o 
   0  -8  10       81.10       76.73      5.90 o 
   1  -8  10       54.27       42.69      4.76 o 
   2  -8  10       23.56       29.84      7.12 o 
   3  -8  10        0.20       -1.66      1.66 o 
   4  -8  10       27.69       19.12      3.09 o 
   5  -8  10       30.36       31.42      4.03 o 
   6  -8  10       32.62       42.12      6.19 o 
  -8  -7  10        9.79       11.46      3.94 o 
  -7  -7  10        1.43        1.98      2.00 o 
  -6  -7  10        8.64        7.61      1.92 o 
  -5  -7  10        0.43       -0.95      1.41 o 
  -4  -7  10      166.97      183.79      5.87 o 
  -3  -7  10        0.71        1.51      1.38 o 
  -2  -7  10       97.46      109.56      4.18 o 
  -1  -7  10      316.88      315.16     13.94 o 
   0  -7  10      440.76      418.70     14.43 o 
   1  -7  10        0.00       -1.24      2.19 o 
   2  -7  10       54.17       40.87      4.38 o 
   3  -7  10       17.07       17.95      2.63 o 
   4  -7  10        9.11        8.26      2.22 o 
   5  -7  10        0.40        3.92      3.10 o 
   6  -7  10        0.12        2.10      2.63 o 
  -8  -6  10        3.04       -0.67      2.08 o 
  -7  -6  10       19.69       20.65      2.51 o 
  -6  -6  10       63.93       66.59      3.75 o 
  -5  -6  10       12.41       15.99      1.92 o 
  -4  -6  10       28.04       24.01      3.31 o 
  -3  -6  10      238.66      238.03      5.54 o 
  -2  -6  10      117.10      112.55      2.84 o 
  -1  -6  10      588.05      581.55     13.48 o 
   0  -6  10      114.15      126.50      4.24 o 
   1  -6  10        1.26        1.24      1.31 o 
   2  -6  10        0.16       -0.67      0.67 o 
   3  -6  10        8.02        8.38      1.19 o 
   4  -6  10        0.40        1.57      2.40 o 
   5  -6  10       12.88       12.24      2.30 o 
   6  -6  10       27.77       34.63      3.49 o 
   7  -6  10        3.11       -0.10      2.14 o 
  -8  -5  10        2.32        1.56      2.23 o 
  -7  -5  10       23.72       27.27      2.76 o 
  -6  -5  10       85.60      103.90      4.38 o 
  -5  -5  10        4.84        2.74      2.24 o 
  -4  -5  10        9.77        7.24      1.41 o 
  -3  -5  10        3.40        1.22      1.09 o 
  -2  -5  10        9.06        8.19      0.99 o 
  -1  -5  10      248.63      234.44      7.16 o 
   0  -5  10     1053.88     1013.38     16.33 o 
   1  -5  10      124.55      123.58      3.44 o 
   2  -5  10        3.92        2.29      1.04 o 
   3  -5  10       43.07       58.38      3.09 o 
   4  -5  10       14.09       14.85      1.69 o 
   5  -5  10       33.56       28.13      2.08 o 
   6  -5  10       39.42       31.61      3.04 o 
   7  -5  10        0.07       -1.95      1.95 o 
   8  -5  10        0.10       -2.48      3.10 o 
  -8  -4  10        6.79        5.17      1.63 o 
  -7  -4  10        0.51        4.70      1.41 o 
  -6  -4  10       92.19      104.98      3.06 o 
  -5  -4  10      150.41      167.70      4.10 o 
  -4  -4  10       27.18       28.45      2.10 o 
  -3  -4  10       13.73       16.41      1.35 o 
  -2  -4  10      217.78      207.50      3.97 o 
  -1  -4  10        2.74        2.89      0.67 o 
   0  -4  10       36.26       34.30      1.42 o 
   1  -4  10       44.48       54.23      2.12 o 
   2  -4  10       27.31       29.40      1.66 o 
   3  -4  10       13.07        8.97      1.10 o 
   4  -4  10       11.16        8.78      1.33 o 
   5  -4  10        0.85        0.00      1.33 o 
   6  -4  10       19.30       15.03      2.00 o 
   7  -4  10        9.10        8.39      1.92 o 
   8  -4  10        4.54        3.29      2.13 o 
  -8  -3  10        2.71        3.02      1.89 o 
  -7  -3  10        8.31       10.35      1.70 o 
  -6  -3  10       11.40       13.33      1.71 o 
  -5  -3  10       12.88       11.83      1.36 o 
  -4  -3  10       11.93       11.44      1.15 o 
  -3  -3  10        6.07        7.35      1.18 o 
  -2  -3  10        0.84        1.17      0.60 o 
  -1  -3  10       26.04       30.42      2.22 o 
   0  -3  10       72.56       68.44      3.05 o 
   1  -3  10       21.25       35.29      1.41 o 
   2  -3  10      111.08       71.39      2.00 o 
   3  -3  10      308.15      316.17      5.85 o 
   4  -3  10      544.36      564.27     11.26 o 
   5  -3  10       60.25       64.88      3.20 o 
   6  -3  10        0.46       -1.41      1.41 o 
   7  -3  10        0.01       -1.65      1.65 o 
   8  -3  10        1.84       -1.45      1.76 o 
  -8  -2  10        0.51       -1.92      1.92 o 
  -7  -2  10        0.72        1.00      1.50 o 
  -6  -2  10        1.21        1.33      1.95 o 
  -5  -2  10        3.00        5.81      1.44 o 
  -4  -2  10        0.03        0.62      1.10 o 
  -3  -2  10       15.44       16.80      1.01 o 
  -2  -2  10      370.66      366.07      4.88 o 
  -1  -2  10      899.41      955.62     14.31 o 
   0  -2  10        0.74        2.05      0.61 o 
   1  -2  10       34.10       19.48      1.38 o 
   2  -2  10        0.33        0.16      0.57 o 
   3  -2  10      237.16      234.08      4.64 o 
   4  -2  10      125.44      126.56      3.48 o 
   5  -2  10        0.44       -1.33      1.33 o 
   6  -2  10        3.63        2.06      1.22 o 
   7  -2  10        8.88        9.55      1.57 o 
   8  -2  10        1.75        3.75      2.05 o 
   9  -2  10        1.46       -1.16      2.13 o 
  -8  -1  10        0.08        1.09      2.69 o 
  -7  -1  10        8.67        8.42      2.08 o 
  -6  -1  10       71.51       79.66      3.41 o 
  -5  -1  10        0.27        5.66      1.43 o 
  -4  -1  10      156.90      152.50      4.04 o 
  -3  -1  10        0.62       -0.15      0.78 o 
  -2  -1  10      131.06      133.57      2.21 o 
  -1  -1  10      112.73      130.04      2.15 o 
   0  -1  10      299.00      306.99      3.90 o 
   1  -1  10       99.50       99.68      1.94 o 
   2  -1  10        5.50        4.92      0.63 o 
   3  -1  10        3.83        5.04      0.64 o 
   4  -1  10      106.14      128.41      2.56 o 
   5  -1  10       52.28       40.85      2.36 o 
   6  -1  10        0.99       -1.23      1.23 o 
   7  -1  10       66.87       65.95      3.28 o 
   8  -1  10       74.23       80.49      4.08 o 
   9  -1  10        0.14        1.06      1.79 o 
  -8   0  10        0.02       -2.17      3.07 o 
  -7   0  10        5.13        4.34      3.07 o 
  -6   0  10       20.80       32.46      3.02 o 
  -5   0  10       28.70       30.28      1.95 o 
  -4   0  10       19.50       23.65      1.70 o 
  -3   0  10       16.79       16.13      1.26 o 
  -2   0  10        3.40        1.52      0.70 o 
  -1   0  10      629.83      659.47      7.67 o 
   0   0  10      697.39      654.69      7.63 o 
   1   0  10       20.96       32.10      1.24 o 
   2   0  10      153.48      124.35      1.92 o 
   3   0  10      231.19      282.45      3.53 o 
   4   0  10       54.54       53.85      1.69 o 
   5   0  10      183.20      178.60      3.84 o 
   6   0  10        3.37        1.34      1.19 o 
   7   0  10        0.13       -1.43      1.43 o 
   8   0  10       19.51       17.31      3.03 o 
   9   0  10        3.34        3.22      1.96 o 
  -8   1  10        0.38        2.17      3.07 o 
  -7   1  10        0.54        2.62      2.82 o 
  -6   1  10       67.67       80.55      6.81 o 
  -5   1  10       57.45       65.12      3.45 o 
  -4   1  10      102.37      104.21      2.62 o 
  -3   1  10      168.68      162.85      3.31 o 
  -2   1  10       60.81       64.79      2.62 o 
  -1   1  10      315.51      271.94      4.40 o 
   0   1  10      331.59      272.68      3.74 o 
   1   1  10      210.42      240.32      3.84 o 
   2   1  10     1353.57     1402.82     16.27 o 
   3   1  10      173.17      186.43      3.03 o 
   4   1  10       45.02       46.42      1.50 o 
   5   1  10        7.72        5.33      0.93 o 
   6   1  10        2.79        0.70      1.31 o 
   7   1  10       15.18       11.46      1.71 o 
   8   1  10      120.15      117.82      4.34 o 
   9   1  10        6.61        9.63      2.67 o 
  -7   2  10        0.21       -2.17      2.63 o 
  -6   2  10       77.27       90.09      9.29 o 
  -5   2  10       28.82       32.89      2.86 o 
  -4   2  10        4.59        3.54      1.01 o 
  -3   2  10      285.07      263.50      4.07 o 
  -2   2  10        0.12        1.24      0.80 o 
  -1   2  10        2.40        0.17      0.63 o 
   0   2  10      144.22      138.62      2.39 o 
   1   2  10      240.60      279.96      3.80 o 
   2   2  10      982.40      975.27     12.18 o 
   3   2  10     1854.81     1888.05     24.46 o 
   4   2  10      116.46      114.22      2.30 o 
   5   2  10      389.65      411.54      5.88 o 
   6   2  10        4.96        5.78      1.31 o 
   7   2  10       45.11       41.15      2.37 o 
   8   2  10       75.77       74.27      2.95 o 
   9   2  10       35.79       48.66      3.27 o 
  -7   3  10        0.04       -3.10      4.34 o 
  -6   3  10        2.32        2.66      2.38 o 
  -5   3  10       11.04       10.35      2.00 o 
  -4   3  10       47.49       42.29      2.21 o 
  -3   3  10       25.07       22.58      1.37 o 
  -2   3  10      780.39      751.36      9.20 o 
  -1   3  10      332.93      286.30      4.32 o 
   0   3  10       23.16       17.74      0.96 o 
   1   3  10      748.65      780.48      8.78 o 
   2   3  10      109.73      100.96      2.22 o 
   3   3  10      209.54      204.67      3.54 o 
   4   3  10       91.93       97.45      1.97 o 
   5   3  10       20.26       19.76      1.18 o 
   6   3  10       36.37       42.12      2.10 o 
   7   3  10        0.07        0.20      1.14 o 
   8   3  10        1.26       -1.28      2.20 o 
   9   3  10        1.28        0.64      1.80 o 
  10   3  10        0.35        0.93      3.50 o 
  -7   4  10       27.43       34.01      4.38 o 
  -6   4  10        0.44       -1.39      1.79 o 
  -5   4  10       68.99       81.91      3.51 o 
  -4   4  10        0.28        0.26      1.10 o 
  -3   4  10       27.79       22.03      1.63 o 
  -2   4  10      546.45      547.81      7.09 o 
  -1   4  10      352.50      381.96      5.08 o 
   0   4  10        3.32        3.12      0.70 o 
   1   4  10      258.09      245.51      3.33 o 
   2   4  10      126.01      132.09      2.42 o 
   3   4  10      225.13      227.46      3.59 o 
   4   4  10      242.80      233.66      3.80 o 
   5   4  10       34.16       42.31      1.66 o 
   6   4  10        8.04        9.11      1.24 o 
   7   4  10       22.83       32.65      2.95 o 
   8   4  10       44.68       44.63      3.20 o 
   9   4  10        1.59       -2.82      2.82 o 
  10   4  10        0.02       -4.78      5.26 o 
  -6   5  10       21.39       20.69      2.62 o 
  -5   5  10        5.70        5.09      1.24 o 
  -4   5  10        0.61        0.10      1.56 o 
  -3   5  10      102.99       94.98      4.17 o 
  -2   5  10      351.77      327.76      5.66 o 
  -1   5  10        5.77        4.94      0.78 o 
   0   5  10        0.74        0.87      0.78 o 
   1   5  10      235.35      234.72      3.88 o 
   2   5  10       73.12       60.66      1.62 o 
   3   5  10      107.55      117.49      2.47 o 
   4   5  10      549.58      535.75      7.25 o 
   5   5  10      158.96      192.46      3.65 o 
   6   5  10       38.57       38.21      2.28 o 
   7   5  10       20.15       24.37      5.89 o 
   8   5  10       15.26       16.50      3.50 o 
   9   5  10       15.96       16.68      4.65 o 
  10   5  10        0.19       -1.74      6.50 o 
  -6   6  10        1.11        2.05      2.82 o 
  -5   6  10       28.05       31.07      1.88 o 
  -4   6  10       12.83       10.25      1.36 o 
  -3   6  10       56.24       42.32      2.09 o 
  -2   6  10      102.35      103.37      3.23 o 
  -1   6  10      481.01      525.15      8.05 o 
   0   6  10       31.84       35.16      1.59 o 
   1   6  10       18.43       22.85      1.29 o 
   2   6  10      119.21      129.73      2.46 o 
   3   6  10        0.20        0.93      0.64 o 
   4   6  10       12.36        7.56      0.82 o 
   5   6  10        4.52        4.67      0.93 o 
   6   6  10       29.13       23.33      1.72 o 
   7   6  10       69.19       71.04      4.52 o 
   8   6  10       43.68       48.88      5.46 o 
   9   6  10        0.00       -3.01      8.05 o 
  -5   7  10        1.41        0.62      2.00 o 
  -4   7  10       21.50       20.88      1.70 o 
  -3   7  10        1.38       -0.19      0.77 o 
  -2   7  10       54.82       46.57      2.68 o 
  -1   7  10      173.16      160.41      5.14 o 
   0   7  10        2.60        1.08      0.76 o 
   1   7  10        1.35        0.87      0.80 o 
   2   7  10       72.79       81.71      2.15 o 
   3   7  10      154.94      144.97      2.98 o 
   4   7  10        0.11       -0.19      0.76 o 
   5   7  10       67.72       68.16      2.17 o 
   6   7  10        1.11        0.30      0.97 o 
   7   7  10       71.51       77.20      3.51 o 
   8   7  10       53.00       58.62      5.90 o 
   9   7  10        4.77        2.48      3.07 o 
  -5   8  10        1.56        1.24      2.36 o 
  -4   8  10        0.02        2.59      2.00 o 
  -3   8  10       10.43        7.43      1.89 o 
  -2   8  10        5.61        0.04      1.52 o 
  -1   8  10      100.93       83.33      4.04 o 
   0   8  10       69.93       68.59      3.84 o 
   1   8  10       75.65       65.19      3.44 o 
   2   8  10      328.68      339.41      8.46 o 
   3   8  10      196.10      196.92      3.94 o 
   4   8  10       41.53       37.28      1.56 o 
   5   8  10        0.78       -0.79      0.79 o 
   6   8  10        4.25        2.87      0.99 o 
   7   8  10        1.22       -1.00      1.00 o 
   8   8  10        0.97        0.77      1.63 o 
   9   8  10        7.72        8.90      4.47 o 
  -4   9  10        6.75        5.79      2.25 o 
  -3   9  10       28.47       26.60      3.64 o 
  -2   9  10       24.21       23.39      2.50 o 
  -1   9  10       12.86       12.81      2.14 o 
   0   9  10        7.80        7.42      1.45 o 
   1   9  10        0.26       -0.83      1.43 o 
   2   9  10        5.96        4.86      1.64 o 
   3   9  10        4.78        5.43      1.64 o 
   4   9  10        0.00       -1.43      1.43 o 
   5   9  10       23.70       19.38      2.15 o 
   6   9  10       45.87       47.61      4.18 o 
   7   9  10        1.77       -1.76      1.76 o 
   8   9  10        9.60        6.46      2.10 o 
   9   9  10        6.84        6.78      3.70 o 
  -4  10  10        1.71       -0.62      3.72 o 
  -3  10  10        0.42        0.23      2.00 o 
  -2  10  10        5.50        6.97      2.01 o 
  -1  10  10        0.95        1.60      1.45 o 
   0  10  10        1.99        4.54      1.79 o 
   1  10  10        5.00        6.18      1.75 o 
   2  10  10        8.29        6.81      1.79 o 
   3  10  10       34.78       41.49      3.22 o 
   4  10  10      130.08      141.98      5.12 o 
   5  10  10       15.75       13.22      2.15 o 
   6  10  10       34.13       38.21      3.54 o 
   7  10  10        0.19       -1.66      1.66 o 
   8  10  10        0.02       -1.95      1.95 o 
  -3  11  10       32.13       37.11      7.14 o 
  -2  11  10       44.71       56.52      5.44 o 
  -1  11  10       23.16       24.65      2.31 o 
   0  11  10       13.95       17.55      2.25 o 
   1  11  10       44.85       47.73      3.44 o 
   2  11  10        0.58       -1.43      1.43 o 
   3  11  10        2.58       -0.66      1.52 o 
   4  11  10       11.86       13.03      3.21 o 
   5  11  10       34.47       31.36      3.08 o 
   6  11  10        0.00       -1.70      2.00 o 
   7  11  10        9.68        6.87      2.61 o 
   8  11  10        5.25        3.99      2.61 o 
  -2  12  10        0.09       -0.11      2.38 o 
  -1  12  10        0.32       -0.41      1.79 o 
   0  12  10        0.09       -2.14      3.13 o 
   1  12  10        5.21        5.50      2.17 o 
   2  12  10        4.78        4.13      1.79 o 
   3  12  10        3.05        4.75      1.95 o 
   4  12  10       19.60       21.39      2.71 o 
   5  12  10        7.27        6.81      2.15 o 
   6  12  10      104.44      117.37      5.48 o 
   7  12  10       61.78       67.65      8.00 o 
   0  13  10        2.12        5.88      2.63 o 
   1  13  10       15.34       15.85      3.07 o 
   2  13  10        1.98        3.72      2.19 o 
   3  13  10        0.09        2.17      2.79 o 
   4  13  10        1.46        4.56      2.38 o 
   5  13  10       11.21       13.23      2.50 o 
   6  13  10       13.80        9.32      3.94 o 
   2  14  10        3.13        1.86      3.10 o 
   3  14  10        2.63        2.48      2.63 o 
   4  14  10        0.33       -1.58      2.38 o 
  -4 -12  11        0.47       -0.41      2.22 o 
  -3 -12  11        1.54       -0.79      2.79 o 
  -2 -12  11        5.61        6.19      4.96 o 
  -1 -12  11       11.86       13.01      4.96 o 
   0 -12  11       10.26       11.77      5.57 o 
  -5 -11  11        3.42        3.50      4.03 o 
  -4 -11  11        1.30        2.89      2.22 o 
  -3 -11  11        0.01       -1.66      1.66 o 
  -2 -11  11        5.22        4.34      4.34 o 
  -1 -11  11        9.64       13.63      4.96 o 
   0 -11  11       11.50        4.96      4.96 o 
   3 -11  11        0.50       -1.24      1.86 o 
  -6 -10  11        1.36        3.10      4.03 o 
  -5 -10  11       18.03       14.50      3.09 o 
  -4 -10  11       26.53       37.46      4.01 o 
  -3 -10  11       20.27       21.82      4.96 o 
  -2 -10  11        3.18        4.34      4.34 o 
  -1 -10  11        1.28        2.48      4.34 o 
   0 -10  11        4.90        6.81      4.34 o 
   1 -10  11        0.14       -1.86      2.63 o 
   2 -10  11        0.43       -3.72      3.72 o 
   3 -10  11        4.76        5.57      2.22 o 
   4 -10  11       26.58       26.01      4.34 o 
  -6  -9  11        7.76        8.58      2.97 o 
  -5  -9  11        3.49        3.43      2.82 o 
  -4  -9  11        0.83        1.52      3.10 o 
  -3  -9  11        0.75       -1.03      1.66 o 
  -2  -9  11        0.00        0.00      3.72 o 
  -1  -9  11       17.86       15.48      4.96 o 
   0  -9  11       15.27       10.22      3.07 o 
   1  -9  11        2.83        4.24      2.82 o 
   2  -9  11       25.83       29.11      4.14 o 
   3  -9  11        0.19        1.80      1.71 o 
   4  -9  11       62.93       75.03      5.34 o 
   5  -9  11       50.00       57.60      6.19 o 
  -7  -8  11        8.54       11.77      2.75 o 
  -6  -8  11        2.99        2.69      2.09 o 
  -5  -8  11        6.47        6.04      2.52 o 
  -4  -8  11        1.62        0.62      2.06 o 
  -3  -8  11       12.40       11.68      4.65 o 
  -2  -8  11       45.09       48.01      6.19 o 
  -1  -8  11      299.93      299.23     11.80 o 
   0  -8  11        6.91       12.70      3.07 o 
   1  -8  11        7.53        9.29      3.07 o 
   2  -8  11        2.27        0.17      2.38 o 
   3  -8  11        2.36        2.27      3.10 o 
   4  -8  11        3.28        2.08      2.15 o 
   5  -8  11        1.60        2.06      3.10 o 
   6  -8  11        0.02       -2.48      2.48 o 
  -7  -7  11        0.24       -0.37      2.45 o 
  -6  -7  11        5.72        6.08      2.32 o 
  -5  -7  11        0.44       -1.72      1.72 o 
  -4  -7  11        0.02        1.47      1.58 o 
  -3  -7  11      152.79      134.16      6.25 o 
  -2  -7  11        0.24        1.73      1.24 o 
  -1  -7  11      293.91      318.00     11.80 o 
   0  -7  11      365.80      325.53     12.24 o 
   1  -7  11       44.36       43.12      6.19 o 
   2  -7  11       59.10       57.16      3.36 o 
   3  -7  11       85.49       81.77     12.08 o 
   4  -7  11       11.22       13.63      3.41 o 
   5  -7  11      123.80      131.02      7.10 o 
   6  -7  11       14.06        8.80      3.09 o 
  -7  -6  11        0.82        2.82      2.05 o 
  -6  -6  11        8.28        7.37      2.32 o 
  -5  -6  11       11.53        9.64      1.86 o 
  -4  -6  11        0.23        0.93      1.21 o 
  -3  -6  11      153.16      182.45      4.78 o 
  -2  -6  11      230.55      260.36      4.77 o 
  -1  -6  11      127.94      145.39      3.09 o 
   0  -6  11       22.41       21.61      2.61 o 
   1  -6  11       21.56       25.09      1.79 o 
   2  -6  11        2.14        1.33      0.83 o 
   3  -6  11       31.20       22.59      1.92 o 
   4  -6  11        2.42        1.49      1.84 o 
   5  -6  11        0.02       -1.45      1.62 o 
   6  -6  11        0.03       -1.07      2.15 o 
   7  -6  11        0.06        1.15      3.72 o 
  -8  -5  11        1.56        1.12      2.13 o 
  -7  -5  11        0.57        3.50      2.10 o 
  -6  -5  11       85.13       99.70      5.01 o 
  -5  -5  11      161.37      181.62      5.44 o 
  -4  -5  11       14.79       11.57      2.09 o 
  -3  -5  11        2.44        1.60      1.21 o 
  -2  -5  11      323.92      324.84      6.28 o 
  -1  -5  11       85.32       79.38      2.34 o 
   0  -5  11      280.94      289.88      6.69 o 
   1  -5  11      540.34      536.37     12.60 o 
   2  -5  11      170.61      150.73      4.48 o 
   3  -5  11       66.16       68.65      2.84 o 
   4  -5  11       11.02       12.56      1.36 o 
   5  -5  11       40.93       41.56      3.58 o 
   6  -5  11       15.76       11.66      2.32 o 
   7  -5  11        4.67        1.84      2.14 o 
  -8  -4  11        0.08       -0.71      1.42 o 
  -7  -4  11        4.50        5.34      1.48 o 
  -6  -4  11        0.57        2.46      1.52 o 
  -5  -4  11       47.67       61.27      3.55 o 
  -4  -4  11        3.41        2.05      1.41 o 
  -3  -4  11       12.14       12.60      1.50 o 
  -2  -4  11       57.05       62.19      2.91 o 
  -1  -4  11      130.56      126.93      2.94 o 
   0  -4  11      224.64      245.85      4.40 o 
   1  -4  11      221.40      210.70      4.17 o 
   2  -4  11       77.13       90.71      2.77 o 
   3  -4  11      135.12      150.58      4.45 o 
   4  -4  11      229.82      232.21      9.03 o 
   5  -4  11       46.67       49.52      2.95 o 
   6  -4  11        5.08        2.30      1.61 o 
   7  -4  11        2.90        2.31      1.82 o 
   8  -4  11        0.17       -1.86      1.86 o 
  -8  -3  11        1.65        4.23      2.30 o 
  -7  -3  11        1.56        3.26      1.46 o 
  -6  -3  11        0.03       -1.06      1.63 o 
  -5  -3  11       61.37       68.48      3.19 o 
  -4  -3  11        3.01        2.59      0.96 o 
  -3  -3  11       47.82       38.71      2.07 o 
  -2  -3  11      149.37      155.08      3.08 o 
  -1  -3  11       24.03       28.08      1.66 o 
   0  -3  11       68.13       70.79      2.39 o 
   1  -3  11      165.26      168.76      3.92 o 
   2  -3  11        9.40        8.72      0.85 o 
   3  -3  11       39.76       41.87      2.11 o 
   4  -3  11        9.65       12.44      1.38 o 
   5  -3  11        0.94       -0.90      1.33 o 
   6  -3  11        1.92       -0.89      1.41 o 
   7  -3  11        0.86        1.90      1.73 o 
   8  -3  11        1.82        2.07      2.05 o 
  -8  -2  11        0.11       -2.02      2.02 o 
  -7  -2  11       20.03       21.95      2.05 o 
  -6  -2  11        2.67        5.06      1.44 o 
  -5  -2  11      277.05      298.11      5.81 o 
  -4  -2  11      156.78      189.60      4.82 o 
  -3  -2  11        2.32        0.70      0.88 o 
  -2  -2  11        1.90        0.94      0.60 o 
  -1  -2  11        0.27        1.60      0.74 o 
   0  -2  11       49.63       50.70      2.40 o 
   1  -2  11      162.54      129.49      2.81 o 
   2  -2  11       13.56       14.45      1.02 o 
   3  -2  11       95.28       66.25      2.40 o 
   4  -2  11      329.46      358.10      6.89 o 
   5  -2  11       66.85       68.75      3.84 o 
   6  -2  11       13.07        9.83      2.30 o 
   7  -2  11       70.92       77.58      4.02 o 
   8  -2  11       25.66       29.38      5.10 o 
   9  -2  11        0.42        4.96      4.34 o 
  -8  -1  11        0.27       -0.24      2.61 o 
  -7  -1  11        0.11        0.08      1.86 o 
  -6  -1  11       10.30       12.89      1.87 o 
  -5  -1  11       51.90       56.94      2.85 o 
  -4  -1  11      469.98      540.77      9.51 o 
  -3  -1  11       76.81       83.97      2.96 o 
  -2  -1  11      197.45      205.49      3.17 o 
  -1  -1  11     1085.01     1117.93     12.08 o 
   0  -1  11      302.92      295.52      4.33 o 
   1  -1  11      283.32      227.48      3.27 o 
   2  -1  11       43.83       31.81      1.23 o 
   3  -1  11       20.44       14.63      0.89 o 
   4  -1  11       29.76       24.23      1.35 o 
   5  -1  11       13.35        9.74      1.20 o 
   6  -1  11        3.09       -0.67      1.61 o 
   7  -1  11        0.55       -0.44      1.51 o 
   8  -1  11       22.11       26.23      2.25 o 
   9  -1  11        1.83       -1.06      1.72 o 
  -8   0  11        0.25        3.72      4.34 o 
  -7   0  11       10.45        6.81      3.10 o 
  -6   0  11       69.23       83.91      4.01 o 
  -5   0  11        1.01        2.88      1.48 o 
  -4   0  11       73.25       62.33      2.95 o 
  -3   0  11      386.59      356.76      6.21 o 
  -2   0  11      139.73      131.09      2.62 o 
  -1   0  11      273.80      292.53      4.11 o 
   0   0  11       40.77       46.72      1.40 o 
   1   0  11        7.48        9.70      0.65 o 
   2   0  11      146.72      118.26      2.01 o 
   3   0  11       49.67       51.54      1.47 o 
   4   0  11        7.92        8.40      0.82 o 
   5   0  11      118.41      117.24      3.17 o 
   6   0  11        0.30       -0.04      1.35 o 
   7   0  11       16.34       12.75      1.88 o 
   8   0  11        9.25        5.68      1.92 o 
   9   0  11        5.93        8.82      2.07 o 
  -7   1  11        7.17       -1.24      2.63 o 
  -6   1  11       36.17       32.54      3.94 o 
  -5   1  11       23.33       17.97      2.23 o 
  -4   1  11        0.77        1.18      1.35 o 
  -3   1  11      130.58      121.56      3.01 o 
  -2   1  11       50.80       53.19      1.75 o 
  -1   1  11       18.22       12.48      1.02 o 
   0   1  11      392.78      358.58      4.73 o 
   1   1  11       81.44       69.26      1.86 o 
   2   1  11      525.35      498.84      6.60 o 
   3   1  11      136.08      139.42      2.59 o 
   4   1  11        9.11        7.64      0.91 o 
   5   1  11       58.59       57.88      2.47 o 
   6   1  11        9.61       11.75      1.57 o 
   7   1  11        9.41        5.57      1.71 o 
   8   1  11        0.93       -0.91      1.72 o 
   9   1  11        6.24        8.46      2.45 o 
  -7   2  11        0.41       -0.14      2.82 o 
  -6   2  11       19.53       22.71      3.50 o 
  -5   2  11       33.29       37.79      4.38 o 
  -4   2  11       11.97       11.14      1.34 o 
  -3   2  11      173.21      183.74      3.61 o 
  -2   2  11      375.75      401.36      7.70 o 
  -1   2  11        0.06       -0.64      0.70 o 
   0   2  11      444.66      427.27      5.59 o 
   1   2  11        0.64       -0.57      0.57 o 
   2   2  11        4.45        1.32      0.72 o 
   3   2  11        8.18        9.59      0.84 o 
   4   2  11        4.34        2.39      0.70 o 
   5   2  11       83.32       89.20      2.66 o 
   6   2  11       59.80       68.51      3.24 o 
   7   2  11       11.21        9.71      1.49 o 
   8   2  11       16.12       16.64      1.80 o 
   9   2  11      102.84      123.23      7.88 o 
  -7   3  11        1.30        2.79      3.07 o 
  -6   3  11        8.77        9.60      3.07 o 
  -5   3  11       24.90       24.47      2.55 o 
  -4   3  11        1.64       -1.10      1.10 o 
  -3   3  11      174.23      173.29      3.31 o 
  -2   3  11       16.64       16.90      1.27 o 
  -1   3  11       47.88       44.11      1.68 o 
   0   3  11      127.96      114.56      2.24 o 
   1   3  11        8.84       10.31      0.73 o 
   2   3  11        0.00       -0.04      0.68 o 
   3   3  11        0.24       -0.07      0.73 o 
   4   3  11      238.06      232.46      3.79 o 
   5   3  11       19.96       21.18      1.36 o 
   6   3  11      145.34      159.77      4.03 o 
   7   3  11        7.02        7.52      1.46 o 
   8   3  11       34.92       31.91      2.77 o 
   9   3  11       13.63        8.85      2.14 o 
  -7   4  11        0.05       -1.86      4.34 o 
  -6   4  11        1.26        0.97      1.80 o 
  -5   4  11        2.60        6.04      2.74 o 
  -4   4  11        1.20       -0.19      1.23 o 
  -3   4  11        0.11        0.30      1.04 o 
  -2   4  11        5.69        6.30      0.98 o 
  -1   4  11      450.08      411.49      5.82 o 
   0   4  11       65.31       59.44      1.79 o 
   1   4  11      108.57       86.15      1.85 o 
   2   4  11      233.55      246.39      3.63 o 
   3   4  11      333.82      358.99      5.61 o 
   4   4  11      610.46      623.39      8.26 o 
   5   4  11       63.00       65.34      2.05 o 
   6   4  11        0.35        0.14      1.04 o 
   7   4  11       22.93       25.21      2.90 o 
   8   4  11        0.91       -0.35      1.80 o 
   9   4  11        7.60        7.63      2.25 o 
  -6   5  11       11.57       12.65      2.25 o 
  -5   5  11        2.17        3.01      1.80 o 
  -4   5  11       42.65       45.71      2.55 o 
  -3   5  11      119.28       97.32      3.02 o 
  -2   5  11        7.09        5.75      1.19 o 
  -1   5  11       20.36       19.31      1.14 o 
   0   5  11      130.43      133.99      2.69 o 
   1   5  11        0.64       -0.68      0.70 o 
   2   5  11      126.77      149.07      2.74 o 
   3   5  11        9.68        8.06      0.94 o 
   4   5  11      605.25      573.70      7.77 o 
   5   5  11      230.33      245.12      4.11 o 
   6   5  11      128.57      136.92      4.46 o 
   7   5  11      167.26      183.60      5.83 o 
   8   5  11        0.86        6.81      3.10 o 
   9   5  11        2.65       -2.38      2.82 o 
  -6   6  11        0.19        3.41      3.07 o 
  -5   6  11        3.28        5.81      1.49 o 
  -4   6  11        1.05       -0.74      1.44 o 
  -3   6  11        6.80        3.73      1.06 o 
  -2   6  11       16.00       13.51      1.32 o 
  -1   6  11      616.19      615.04     10.13 o 
   0   6  11      345.51      329.34      5.63 o 
   1   6  11       68.47       74.10      2.05 o 
   2   6  11      129.78      142.24      2.83 o 
   3   6  11      216.61      193.12      3.09 o 
   4   6  11       15.63       14.45      1.00 o 
   5   6  11       13.15       13.55      1.27 o 
   6   6  11       47.08       47.11      3.04 o 
   7   6  11       64.81       73.29      4.62 o 
   8   6  11       17.66       13.94      3.50 o 
   9   6  11        0.66        0.00      3.07 o 
  -5   7  11        4.03        4.72      3.10 o 
  -4   7  11       63.54       66.48      2.22 o 
  -3   7  11        3.70        4.21      1.06 o 
  -2   7  11        4.91        1.87      1.03 o 
  -1   7  11       45.72       45.58      2.11 o 
   0   7  11      393.83      391.33      6.33 o 
   1   7  11       22.78       20.03      1.47 o 
   2   7  11       58.65       70.74      2.33 o 
   3   7  11       12.81       12.75      0.98 o 
   4   7  11       27.76       23.79      1.75 o 
   5   7  11       15.65       13.06      1.21 o 
   6   7  11        1.94        0.20      0.97 o 
   7   7  11       35.24       28.72      3.08 o 
   8   7  11       20.85       26.14      6.19 o 
   9   7  11        4.13        1.20      5.26 o 
  -5   8  11       29.38       32.16      6.19 o 
  -4   8  11        3.00        2.89      2.15 o 
  -3   8  11       15.75       17.65      2.36 o 
  -2   8  11        2.23       -0.52      1.64 o 
  -1   8  11       75.72       72.18      3.90 o 
   0   8  11        8.11        7.50      0.97 o 
   1   8  11       50.90       49.34      1.85 o 
   2   8  11      147.47      147.59      3.30 o 
   3   8  11      205.60      201.58      4.16 o 
   4   8  11       73.05       65.68      3.50 o 
   5   8  11       41.58       44.93      1.85 o 
   6   8  11       49.04       58.00      2.35 o 
   7   8  11        4.29        0.29      1.22 o 
   8   8  11       16.30       15.98      1.71 o 
   9   8  11        0.52       -3.07      3.07 o 
  -4   9  11        6.98        3.52      2.36 o 
  -3   9  11       20.19       25.49      2.73 o 
  -2   9  11        9.57        5.34      2.00 o 
  -1   9  11       41.52       36.22      3.05 o 
   0   9  11        6.85        9.48      1.97 o 
   1   9  11        2.71        0.18      1.52 o 
   2   9  11      114.29      113.64      4.65 o 
   3   9  11      102.85      113.64      4.65 o 
   4   9  11        5.87        6.81      1.79 o 
   5   9  11       26.34       21.24      2.08 o 
   6   9  11        4.03        1.77      0.97 o 
   7   9  11        0.13       -0.78      0.78 o 
   8   9  11        2.29        0.02      1.46 o 
   9   9  11        1.86       -1.55      3.50 o 
  -3  10  11       73.19       77.97      4.88 o 
  -2  10  11       35.04       33.20      3.08 o 
  -1  10  11        3.18        1.86      1.55 o 
   0  10  11       47.35       55.50      3.65 o 
   1  10  11       17.19       19.62      2.25 o 
   2  10  11        0.77        0.62      1.64 o 
   3  10  11        0.04        0.14      1.64 o 
   4  10  11        5.35        4.34      1.79 o 
   5  10  11       11.04        5.54      2.00 o 
   6  10  11      102.24       91.08      4.76 o 
   7  10  11        9.13        2.70      1.97 o 
   8  10  11        9.49        8.96      2.27 o 
  -2  11  11        0.22        0.46      2.00 o 
  -1  11  11        2.37        0.89      1.61 o 
   0  11  11       21.11       23.23      2.50 o 
   1  11  11       93.96       90.93      4.29 o 
   2  11  11        5.19        2.06      1.79 o 
   3  11  11       26.72       26.54      2.61 o 
   4  11  11       38.54       50.11      3.68 o 
   5  11  11        2.54        1.35      1.89 o 
   6  11  11        0.57        1.65      2.15 o 
   7  11  11        0.73       -0.62      2.36 o 
   8  11  11        0.00       -2.50      2.50 o 
  -1  12  11        2.53        0.70      2.61 o 
   0  12  11        1.45        2.48      1.79 o 
   1  12  11        9.69       10.32      2.15 o 
   2  12  11        0.00        0.62      1.79 o 
   3  12  11        0.41        0.83      1.79 o 
   4  12  11        0.15       -1.79      1.79 o 
   5  12  11        0.30       -1.89      1.89 o 
   6  12  11        1.18       -0.41      2.15 o 
   7  12  11        7.11       13.82      3.99 o 
   0  13  11        1.19        0.84      2.38 o 
   1  13  11        7.79       12.05      2.82 o 
   2  13  11        0.34        0.31      2.19 o 
   3  13  11        0.61        1.35      1.89 o 
   4  13  11        0.57       -0.50      2.00 o 
   5  13  11        0.25       -0.21      2.15 o 
   6  13  11        0.45       -1.03      2.73 o 
  -3 -12  12        7.96        8.77      2.26 o 
  -2 -12  12        3.79        4.96      4.96 o 
  -1 -12  12       20.28       24.78      6.81 o 
   0 -12  12       51.87       60.70      9.91 o 
  -5 -11  12        2.98        1.24      3.72 o 
  -4 -11  12        1.80        3.80      2.71 o 
  -3 -11  12        3.04        3.10      2.22 o 
  -2 -11  12        4.43       -1.24      4.34 o 
  -1 -11  12        0.70        1.86      4.34 o 
   0 -11  12       18.78       17.96      5.57 o 
   1 -11  12       23.19       23.54      6.19 o 
  -5 -10  12        0.82        0.46      2.52 o 
  -4 -10  12        1.13        2.27      5.26 o 
  -3 -10  12        4.45        1.69      2.15 o 
  -2 -10  12       10.31       10.53      4.96 o 
  -1 -10  12        2.34       -3.72      3.72 o 
   0 -10  12       12.25       10.53      4.96 o 
   1 -10  12        8.35       10.84      3.50 o 
   2 -10  12        1.15       -1.24      4.34 o 
   3 -10  12       11.79       16.72      2.48 o 
   4 -10  12        2.67        1.24      2.48 o 
  -6  -9  12        7.43        7.60      3.26 o 
  -5  -9  12       35.49       39.49      4.91 o 
  -4  -9  12       17.99       12.62      2.63 o 
  -3  -9  12        0.01        1.98      2.48 o 
  -2  -9  12       10.07        7.66      2.15 o 
  -1  -9  12        8.42       14.25      4.96 o 
   0  -9  12       15.01       16.13      3.50 o 
   1  -9  12        3.22       -1.24      3.10 o 
   2  -9  12        0.17       -2.17      2.63 o 
   3  -9  12        0.10        0.62      1.71 o 
   4  -9  12       13.01       16.29      2.79 o 
   5  -9  12        1.22       -1.24      2.48 o 
  -6  -8  12       16.09       19.20      3.87 o 
  -5  -8  12        3.19        2.58      2.52 o 
  -4  -8  12        0.96       -1.73      2.17 o 
  -3  -8  12        1.09        0.99      2.06 o 
  -2  -8  12        8.30        6.44      2.06 o 
  -1  -8  12       70.83       69.84      5.64 o 
   0  -8  12        0.01        2.79      2.63 o 
   1  -8  12       16.67        4.38      3.41 o 
   2  -8  12       19.11       22.92      3.07 o 
   3  -8  12        9.63        8.41      3.41 o 
   4  -8  12       17.47       14.15      4.03 o 
   5  -8  12       29.17       30.35      4.12 o 
  -7  -7  12        0.13       -0.15      2.52 o 
  -6  -7  12       13.81       18.16      3.84 o 
  -5  -7  12       14.05       15.03      2.45 o 
  -4  -7  12        1.51       -0.24      1.81 o 
  -3  -7  12        0.29       -1.21      1.21 o 
  -2  -7  12       30.82       35.10      3.55 o 
  -1  -7  12       36.27       50.61      2.68 o 
   0  -7  12      203.78      190.46      8.97 o 
   1  -7  12       27.67       24.24      3.70 o 
   2  -7  12       19.41       14.36      2.25 o 
   3  -7  12        1.23       -1.24      1.46 o 
   4  -7  12        1.20        1.35      2.15 o 
   5  -7  12       21.91       19.92      3.19 o 
   6  -7  12        5.31        8.67      3.72 o 
  -7  -6  12       12.28        8.71      2.13 o 
  -6  -6  12       51.36       65.65      4.92 o 
  -5  -6  12        0.17        2.64      2.32 o 
  -4  -6  12       29.28       28.98      2.51 o 
  -3  -6  12       82.29       78.04      4.38 o 
  -2  -6  12       14.93       15.35      1.60 o 
  -1  -6  12       89.45       89.55      2.45 o 
   0  -6  12        7.68        8.98      1.58 o 
   1  -6  12        0.93        1.49      0.83 o 
   2  -6  12       49.79       46.51      2.43 o 
   3  -6  12        4.97        5.68      1.32 o 
   4  -6  12        2.78        3.47      2.06 o 
   5  -6  12       34.75       32.04      5.26 o 
   6  -6  12       34.75       36.79      6.19 o 
   7  -6  12        0.03       -2.48      2.48 o 
  -7  -5  12        0.25       -1.92      1.99 o 
  -6  -5  12        2.58        3.24      2.05 o 
  -5  -5  12        6.10        8.76      1.86 o 
  -4  -5  12       16.47       14.44      1.76 o 
  -3  -5  12        0.03        0.75      1.09 o 
  -2  -5  12       79.44       70.88      2.81 o 
  -1  -5  12       74.68       74.82      2.44 o 
   0  -5  12      149.65      159.23      4.39 o 
   1  -5  12      288.03      317.64      7.29 o 
   2  -5  12        8.98        7.44      1.11 o 
   3  -5  12        9.29       15.99      1.31 o 
   4  -5  12        5.52        6.78      2.49 o 
   5  -5  12        4.33        3.97      1.77 o 
   6  -5  12        5.85        3.51      2.00 o 
   7  -5  12        8.24        6.65      2.14 o 
  -7  -4  12        0.57        0.22      1.63 o 
  -6  -4  12        4.44        8.09      2.05 o 
  -5  -4  12       24.95       35.28      4.29 o 
  -4  -4  12        4.53        3.21      1.67 o 
  -3  -4  12       29.67       31.12      2.48 o 
  -2  -4  12       49.38       42.59      2.53 o 
  -1  -4  12      128.37      115.42      3.55 o 
   0  -4  12      155.84      164.01      4.94 o 
   1  -4  12      466.68      450.38      8.36 o 
   2  -4  12      290.14      306.93      6.65 o 
   3  -4  12        4.32        5.63      1.24 o 
   4  -4  12      171.42      183.01      5.54 o 
   5  -4  12       21.31       19.32      1.89 o 
   6  -4  12       12.98       10.54      1.86 o 
   7  -4  12       17.62       19.62      2.41 o 
   8  -4  12        4.32        5.10      2.82 o 
  -7  -3  12        4.05        2.85      1.50 o 
  -6  -3  12        5.13        3.62      1.32 o 
  -5  -3  12        7.70        9.85      1.38 o 
  -4  -3  12        9.03        7.92      1.24 o 
  -3  -3  12       34.18       33.56      3.84 o 
  -2  -3  12       28.01       20.69      1.41 o 
  -1  -3  12      264.37      270.27      5.17 o 
   0  -3  12       21.12       26.71      1.52 o 
   1  -3  12       17.01       11.84      1.11 o 
   2  -3  12      507.57      491.24      8.54 o 
   3  -3  12      419.44      420.20      7.86 o 
   4  -3  12      217.76      236.23      5.28 o 
   5  -3  12       98.95       89.37      3.72 o 
   6  -3  12        0.12        0.16      1.52 o 
   7  -3  12        0.90        3.44      2.22 o 
   8  -3  12        3.38        1.49      1.97 o 
  -7  -2  12        3.03        2.55      1.59 o 
  -6  -2  12        0.06        1.53      1.36 o 
  -5  -2  12       63.61       80.96      2.91 o 
  -4  -2  12       27.17       37.10      2.19 o 
  -3  -2  12       61.63       64.65      2.26 o 
  -2  -2  12      168.41      175.17      3.03 o 
  -1  -2  12      425.88      424.97      7.15 o 
   0  -2  12       81.00       85.54      2.35 o 
   1  -2  12        0.08       -0.21      0.74 o 
   2  -2  12       62.13       67.88      2.40 o 
   3  -2  12      189.80      195.24      4.50 o 
   4  -2  12       57.78       62.14      2.69 o 
   5  -2  12        8.73        8.51      1.65 o 
   6  -2  12       18.38       13.41      1.97 o 
   7  -2  12       36.40       44.44      3.84 o 
   8  -2  12        6.79       10.16      2.76 o 
  -7  -1  12        6.89        8.04      2.18 o 
  -6  -1  12       10.09       15.07      1.87 o 
  -5  -1  12        1.10        3.67      1.48 o 
  -4  -1  12       40.45       39.67      2.57 o 
  -3  -1  12       68.48       72.36      2.40 o 
  -2  -1  12       22.76       18.20      1.24 o 
  -1  -1  12       22.61       33.33      1.36 o 
   0  -1  12        3.64        4.50      0.73 o 
   1  -1  12        7.97        9.11      0.75 o 
   2  -1  12       26.08       21.45      1.11 o 
   3  -1  12       46.53       60.01      1.69 o 
   4  -1  12        2.97        1.59      0.84 o 
   5  -1  12       49.21       48.53      2.13 o 
   6  -1  12        0.70       -1.14      1.14 o 
   7  -1  12       22.86       21.37      3.07 o 
   8  -1  12       10.23        9.98      1.81 o 
   9  -1  12        2.35        3.51      1.88 o 
  -7   0  12        0.10        1.00      3.10 o 
  -6   0  12        0.22        3.21      1.76 o 
  -5   0  12        5.18        3.99      1.53 o 
  -4   0  12        3.26        3.83      1.31 o 
  -3   0  12        4.41        5.72      1.43 o 
  -2   0  12       33.84       41.63      1.82 o 
  -1   0  12      533.44      531.25      6.76 o 
   0   0  12      115.76      120.46      2.46 o 
   1   0  12      127.09      137.82      2.47 o 
   2   0  12       82.30       73.32      1.65 o 
   3   0  12       45.07       53.28      1.92 o 
   4   0  12        7.59        6.13      0.83 o 
   5   0  12        2.56        0.84      1.18 o 
   6   0  12        0.02       -1.18      1.18 o 
   7   0  12        5.14        3.25      1.76 o 
   8   0  12        0.12       -1.68      1.68 o 
   9   0  12        0.07        1.20      1.83 o 
  -7   1  12        7.88        5.57      3.07 o 
  -6   1  12       55.08       75.81      8.05 o 
  -5   1  12       76.56       85.45      4.01 o 
  -4   1  12       33.47       30.36      2.29 o 
  -3   1  12      346.57      377.40      6.54 o 
  -2   1  12       61.75       73.96      2.08 o 
  -1   1  12       11.35       12.65      1.03 o 
   0   1  12       38.01       41.73      1.46 o 
   1   1  12       53.98       42.40      2.22 o 
   2   1  12        0.07       -0.30      0.68 o 
   3   1  12        1.47        0.28      0.68 o 
   4   1  12        2.50        1.93      0.80 o 
   5   1  12      105.91       99.56      3.84 o 
   6   1  12       35.11       34.10      2.43 o 
   7   1  12       14.44        9.18      1.85 o 
   8   1  12       54.85       62.24      3.57 o 
   9   1  12       19.62       16.03      2.76 o 
  -7   2  12        1.41       -1.67      2.82 o 
  -6   2  12       13.08       11.15      3.07 o 
  -5   2  12       11.71       14.17      3.07 o 
  -4   2  12        0.20        0.22      1.45 o 
  -3   2  12       97.96       99.99      2.80 o 
  -2   2  12      522.45      553.60      7.69 o 
  -1   2  12       21.76       16.40      1.19 o 
   0   2  12      262.22      245.78      3.68 o 
   1   2  12       13.23        8.38      0.85 o 
   2   2  12      404.89      383.81      5.43 o 
   3   2  12      532.65      527.39      6.77 o 
   4   2  12      194.65      176.25      3.18 o 
   5   2  12       17.18       19.09      1.86 o 
   6   2  12        1.76        1.24      1.37 o 
   7   2  12        3.75        0.43      1.61 o 
   8   2  12       13.98        8.10      1.99 o 
   9   2  12        0.77        5.62      2.97 o 
  -7   3  12        0.02        0.93      4.65 o 
  -6   3  12        4.77        4.03      3.07 o 
  -5   3  12       27.48       22.37      3.50 o 
  -4   3  12       10.58        5.63      3.34 o 
  -3   3  12      181.82      176.36      4.64 o 
  -2   3  12        5.00        1.55      1.06 o 
  -1   3  12      155.12      161.12      3.12 o 
   0   3  12      182.35      182.69      2.99 o 
   1   3  12       25.42       26.51      1.18 o 
   2   3  12       38.80       26.12      1.35 o 
   3   3  12       30.95       26.28      1.75 o 
   4   3  12      120.67      109.99      2.42 o 
   5   3  12       54.50       54.72      2.59 o 
   6   3  12        1.69        2.48      1.61 o 
   7   3  12        3.54        4.04      1.28 o 
   8   3  12       12.31        9.88      2.32 o 
   9   3  12        6.99        4.65      2.73 o 
  -6   4  12        1.15       -1.15      1.80 o 
  -5   4  12       32.88       33.31      3.33 o 
  -4   4  12        4.84        3.34      1.64 o 
  -3   4  12       10.40       12.62      1.56 o 
  -2   4  12       69.51       63.38      2.39 o 
  -1   4  12      354.05      364.15      5.39 o 
   0   4  12       66.89       71.24      2.49 o 
   1   4  12       80.12       57.13      1.67 o 
   2   4  12       35.61       30.36      1.41 o 
   3   4  12      352.51      365.95      5.75 o 
   4   4  12      172.73      175.53      3.52 o 
   5   4  12        8.64        7.09      1.16 o 
   6   4  12       46.58       50.54      2.51 o 
   7   4  12        5.53       10.12      1.66 o 
   8   4  12        8.61        2.25      3.41 o 
   9   4  12        0.47       -1.86      1.86 o 
  -6   5  12        2.49        4.96      5.57 o 
  -5   5  12        0.13        1.70      1.86 o 
  -4   5  12        8.20       10.79      1.62 o 
  -3   5  12        9.07        3.86      1.45 o 
  -2   5  12      262.72      243.98      5.08 o 
  -1   5  12      147.52      140.96      3.34 o 
   0   5  12        1.06        1.62      0.91 o 
   1   5  12      243.11      215.40      3.60 o 
   2   5  12       85.35       81.74      2.07 o 
   3   5  12      408.44      445.49      6.26 o 
   4   5  12      112.14      124.81      2.96 o 
   5   5  12        1.23        1.71      0.98 o 
   6   5  12        2.27       -0.45      1.41 o 
   7   5  12       37.40       41.80      4.16 o 
   8   5  12        7.13        3.67      4.65 o 
   9   5  12        0.01       -0.31      3.07 o 
  -5   6  12       15.71       14.84      2.25 o 
  -4   6  12       17.40       16.74      1.61 o 
  -3   6  12        7.83       11.65      1.56 o 
  -2   6  12       88.07       76.01      3.45 o 
  -1   6  12      295.75      287.39      5.64 o 
   0   6  12       65.49       69.53      2.43 o 
   1   6  12       35.33       40.74      1.85 o 
   2   6  12        3.03        3.28      0.87 o 
   3   6  12       27.83       27.92      2.38 o 
   4   6  12       40.86       35.71      1.53 o 
   5   6  12        7.91        4.98      1.08 o 
   6   6  12       30.46       28.70      2.97 o 
   7   6  12       91.30      102.29      6.57 o 
   8   6  12       69.75       76.60      9.29 o 
   9   6  12        0.31       -4.34      4.34 o 
  -5   7  12        0.68       -2.63      2.63 o 
  -4   7  12        5.44        7.87      1.41 o 
  -3   7  12        6.31        5.14      1.10 o 
  -2   7  12        1.37        0.05      1.03 o 
  -1   7  12       90.21       79.59      2.71 o 
   0   7  12        1.45        2.51      1.00 o 
   1   7  12        1.82        1.65      1.03 o 
   2   7  12      285.73      291.67      5.48 o 
   3   7  12       13.36       12.81      1.16 o 
   4   7  12        2.13        2.32      0.90 o 
   5   7  12        8.92       11.00      1.19 o 
   6   7  12        0.02        1.04      1.26 o 
   7   7  12       20.39       19.65      3.25 o 
   8   7  12        7.49        9.13      3.26 o 
   9   7  12        2.98        4.03      3.50 o 
  -4   8  12        0.73       -1.05      2.00 o 
  -3   8  12        8.02        7.07      2.09 o 
  -2   8  12        2.55        3.45      1.61 o 
  -1   8  12       64.84       48.29      1.89 o 
   0   8  12        0.24        0.08      0.97 o 
   1   8  12       18.76       23.20      3.25 o 
   2   8  12       23.23       32.20      2.42 o 
   3   8  12       14.82       14.04      1.32 o 
   4   8  12       20.49       20.39      1.30 o 
   5   8  12        1.63        1.34      0.95 o 
   6   8  12       53.47       43.57      2.12 o 
   7   8  12        0.07       -0.76      1.53 o 
   8   8  12       10.35       11.69      2.02 o 
   9   8  12        2.87        1.65      3.26 o 
  -4   9  12        7.50        8.21      2.61 o 
  -3   9  12        1.03        1.66      2.00 o 
  -2   9  12        5.57        2.15      1.98 o 
  -1   9  12        0.56       -1.57      1.64 o 
   0   9  12       30.09       33.25      3.75 o 
   1   9  12      171.69      170.42      5.72 o 
   2   9  12       19.08       27.03      4.43 o 
   3   9  12       90.37       99.19      4.40 o 
   4   9  12       24.26       23.42      1.75 o 
   5   9  12       17.34       20.82      1.34 o 
   6   9  12       39.96       44.44      1.95 o 
   7   9  12        2.88        2.15      1.07 o 
   8   9  12       17.03       13.99      2.06 o 
  -3  10  12       10.58       12.17      2.61 o 
  -2  10  12       48.59       52.85      4.17 o 
  -1  10  12        6.25        3.86      1.68 o 
   0  10  12        3.52        2.77      1.89 o 
   1  10  12       17.98       26.99      2.73 o 
   2  10  12        5.95        7.78      2.00 o 
   3  10  12       34.19       39.76      3.44 o 
   4  10  12        7.41        4.59      1.98 o 
   5  10  12        0.03       -1.65      2.24 o 
   6  10  12        0.23        1.41      1.82 o 
   7  10  12        0.01       -1.76      1.76 o 
   8  10  12        0.54       -2.25      2.25 o 
  -2  11  12       28.39       31.75      5.29 o 
  -1  11  12        4.19        3.51      1.76 o 
   0  11  12        0.08        0.00      1.79 o 
   1  11  12        0.27        3.93      1.89 o 
   2  11  12        2.48        1.86      1.79 o 
   3  11  12        4.89        5.61      1.89 o 
   4  11  12        5.99        6.27      2.00 o 
   5  11  12        7.37        4.45      2.00 o 
   6  11  12        0.25       -0.41      2.15 o 
   7  11  12        6.10        3.16      3.20 o 
  -1  12  12        0.08       -1.12      2.00 o 
   0  12  12        1.38        0.62      2.00 o 
   1  12  12        7.86        9.97      2.25 o 
   2  12  12        4.23        3.60      2.00 o 
   3  12  12        4.18        3.76      2.00 o 
   4  12  12       15.00       13.71      2.50 o 
   5  12  12        2.11       -0.77      2.00 o 
   6  12  12       35.79       34.28      3.62 o 
   7  12  12       42.86       47.69      8.05 o 
   1  13  12       12.38       11.67      2.82 o 
   2  13  12       17.84       19.38      2.61 o 
   3  13  12        0.35        0.26      1.89 o 
   4  13  12        0.36        0.31      2.41 o 
   5  13  12        0.04       -2.06      2.15 o 
  -1 -12  13       26.65       33.45      7.43 o 
  -4 -11  13        2.09       -0.38      2.63 o 
  -3 -11  13        0.00       -1.03      2.48 o 
  -2 -11  13        7.26        8.05      5.57 o 
  -1 -11  13        6.29        3.10      4.96 o 
   0 -11  13        1.28        0.00      4.96 o 
   1 -11  13        5.92        6.81      4.96 o 
   2 -11  13        1.01       -1.24      1.86 o 
  -5 -10  13       15.43       13.73      3.42 o 
  -4 -10  13       12.69       11.06      2.71 o 
  -3 -10  13        0.05       -0.79      2.15 o 
  -2 -10  13        0.07        2.29      1.71 o 
  -1 -10  13        1.01        0.00      4.34 o 
   0 -10  13        2.08        5.57      4.96 o 
   1 -10  13        4.91        6.19      3.50 o 
   2 -10  13        0.76        2.48      4.96 o 
   3 -10  13       12.80       12.39      2.48 o 
  -6  -9  13        0.35        3.72      4.65 o 
  -5  -9  13        0.04        1.43      2.82 o 
  -4  -9  13        3.16        7.62      5.88 o 
  -3  -9  13        0.05       -0.99      2.06 o 
  -2  -9  13       15.00       19.46      3.09 o 
  -1  -9  13       80.72       96.00      9.91 o 
   0  -9  13        7.71        5.95      3.72 o 
   1  -9  13       67.16       85.63      9.60 o 
   2  -9  13       39.70       43.23      3.10 o 
   3  -9  13        0.91       -1.11      1.86 o 
   4  -9  13       18.80       12.39      3.10 o 
  -6  -8  13        5.71        6.19      3.26 o 
  -5  -8  13        8.03        8.92      3.72 o 
  -4  -8  13       21.18       21.55      3.19 o 
  -3  -8  13        0.00       -0.50      2.06 o 
  -2  -8  13       14.94       10.47      2.15 o 
  -1  -8  13       30.25       27.65      2.70 o 
   0  -8  13       17.52       18.28      3.50 o 
   1  -8  13        3.72        4.03      1.52 o 
   2  -8  13        7.60       10.54      2.78 o 
   3  -8  13        5.24        7.47      2.22 o 
   4  -8  13       10.86       14.74      4.03 o 
   5  -8  13       24.74       19.82      4.34 o 
  -6  -7  13        2.68        7.07      2.52 o 
  -5  -7  13        0.01        3.17      2.14 o 
  -4  -7  13        2.58        2.51      1.77 o 
  -3  -7  13        5.12        5.74      2.38 o 
  -2  -7  13        0.29       -1.59      1.59 o 
  -1  -7  13        2.64        3.25      1.52 o 
   0  -7  13       74.23       71.60      3.79 o 
   1  -7  13        0.60       -0.38      1.46 o 
   2  -7  13       75.72       70.66      3.84 o 
   3  -7  13        9.92        7.96      1.86 o 
   4  -7  13       23.97       22.51      3.41 o 
   5  -7  13       51.23       56.00      5.25 o 
   6  -7  13        0.95       -2.48      3.10 o 
  -7  -6  13        2.68        3.16      2.82 o 
  -6  -6  13        9.42       10.10      2.08 o 
  -5  -6  13        1.20        2.26      1.65 o 
  -4  -6  13       55.78       63.52      3.91 o 
  -3  -6  13       21.91       20.98      2.35 o 
  -2  -6  13       16.38       13.07      1.60 o 
  -1  -6  13       74.30       67.20      3.67 o 
   0  -6  13       79.35       83.36      3.75 o 
   1  -6  13        0.31       -0.46      1.93 o 
   2  -6  13        1.56        1.47      1.46 o 
   3  -6  13       16.12       14.95      2.14 o 
   4  -6  13        2.62        0.68      1.71 o 
   5  -6  13        1.21        2.81      2.79 o 
   6  -6  13        0.88        0.29      2.63 o 
  -7  -5  13        0.80        0.79      2.05 o 
  -6  -5  13       21.09       22.54      2.45 o 
  -5  -5  13       62.12       71.17      3.75 o 
  -4  -5  13       24.61       27.01      3.33 o 
  -3  -5  13       12.73        7.08      1.41 o 
  -2  -5  13        6.14        6.83      1.23 o 
  -1  -5  13       63.13       59.65      2.48 o 
   0  -5  13        8.95       10.33      1.38 o 
   1  -5  13       13.78       16.38      2.01 o 
   2  -5  13      355.15      307.79      7.08 o 
   3  -5  13      173.22      167.68      5.27 o 
   4  -5  13       10.11       11.35      1.76 o 
   5  -5  13       10.84       10.17      2.00 o 
   6  -5  13       18.86       16.18      2.42 o 
   7  -5  13        1.08        3.38      2.38 o 
  -7  -4  13        0.39       -1.97      1.97 o 
  -6  -4  13        0.65       -0.11      1.92 o 
  -5  -4  13        0.41        0.45      1.68 o 
  -4  -4  13        6.39        6.31      1.65 o 
  -3  -4  13        6.43        4.56      1.33 o 
  -2  -4  13       31.29       31.19      2.24 o 
  -1  -4  13      180.32      174.41      4.24 o 
   0  -4  13      410.26      455.71     10.36 o 
   1  -4  13        7.85        4.81      1.03 o 
   2  -4  13       48.20       49.13      2.34 o 
   3  -4  13       10.94       11.61      1.29 o 
   4  -4  13       73.87       76.70      3.04 o 
   5  -4  13        0.93        0.00      1.36 o 
   6  -4  13        0.15       -1.44      1.44 o 
   7  -4  13        0.68       -2.00      2.00 o 
  -7  -3  13        7.54        7.68      1.65 o 
  -6  -3  13        6.78        6.51      1.38 o 
  -5  -3  13      121.41      131.16      4.25 o 
  -4  -3  13        0.40        0.51      1.41 o 
  -3  -3  13       92.22       86.75      3.58 o 
  -2  -3  13      244.81      233.52      5.30 o 
  -1  -3  13      105.32      103.96      3.35 o 
   0  -3  13      312.13      304.94      6.08 o 
   1  -3  13       58.30       58.82      3.10 o 
   2  -3  13        0.06       -0.95      0.95 o 
   3  -3  13       43.01       52.69      2.63 o 
   4  -3  13       13.41        7.73      2.14 o 
   5  -3  13        4.51        3.96      1.61 o 
   6  -3  13        8.78        9.37      1.97 o 
   7  -3  13        5.90        4.41      1.90 o 
   8  -3  13        0.05       -1.86      1.86 o 
  -7  -2  13        0.82        2.86      1.61 o 
  -6  -2  13        1.80        2.24      1.42 o 
  -5  -2  13        5.03        3.50      1.36 o 
  -4  -2  13       16.59       16.77      1.50 o 
  -3  -2  13        7.46        3.85      0.97 o 
  -2  -2  13       11.20        8.59      1.19 o 
  -1  -2  13        0.15       -0.18      1.18 o 
   0  -2  13        7.20        8.58      1.02 o 
   1  -2  13       98.38       89.56      2.55 o 
   2  -2  13       10.07       10.36      1.24 o 
   3  -2  13        0.07        1.86      1.18 o 
   4  -2  13      194.57      204.31      4.84 o 
   5  -2  13       53.66       54.72      3.49 o 
   6  -2  13        4.28        4.02      1.68 o 
   7  -2  13       19.02       19.56      2.40 o 
   8  -2  13       11.60       10.60      2.28 o 
  -7  -1  13        3.17        4.79      2.18 o 
  -6  -1  13        0.14       -0.24      1.44 o 
  -5  -1  13        1.33        4.00      1.82 o 
  -4  -1  13       14.54       15.52      1.59 o 
  -3  -1  13        1.77        1.80      1.25 o 
  -2  -1  13       53.63       54.62      2.21 o 
  -1  -1  13      213.09      243.85      3.89 o 
   0  -1  13       37.62       43.75      2.06 o 
   1  -1  13        1.87        1.74      0.63 o 
   2  -1  13       21.17       13.74      0.95 o 
   3  -1  13      202.96      207.40      4.19 o 
   4  -1  13       66.68       68.61      2.06 o 
   5  -1  13       16.97       21.28      2.02 o 
   6  -1  13        0.00       -0.90      1.29 o 
   7  -1  13       16.46       16.40      1.58 o 
   8  -1  13       13.18       12.04      2.88 o 
  -7   0  13       19.25       25.83      7.74 o 
  -6   0  13       42.03       51.77      5.92 o 
  -5   0  13       10.08        9.52      1.68 o 
  -4   0  13       19.31       26.46      3.27 o 
  -3   0  13      108.24       98.82      3.31 o 
  -2   0  13      164.77      180.65      3.54 o 
  -1   0  13        3.44        4.39      0.87 o 
   0   0  13        2.71        2.54      0.80 o 
   1   0  13       49.72       53.38      1.76 o 
   2   0  13       26.99       25.15      1.28 o 
   3   0  13        0.00       -0.73      0.73 o 
   4   0  13       90.94       98.48      3.42 o 
   5   0  13      124.96      134.06      3.39 o 
   6   0  13        3.28        1.22      1.26 o 
   7   0  13        9.69        4.76      1.74 o 
   8   0  13       16.34       18.17      2.23 o 
   9   0  13        0.15        0.18      1.79 o 
  -7   1  13        0.11        1.24      3.10 o 
  -6   1  13        0.64       -2.48      2.63 o 
  -5   1  13        0.03        0.91      1.76 o 
  -4   1  13       46.93       49.38      2.93 o 
  -3   1  13       10.75       11.28      1.81 o 
  -2   1  13      337.85      337.42      5.49 o 
  -1   1  13      423.55      433.53      6.33 o 
   0   1  13      109.39       97.81      2.18 o 
   1   1  13       72.87       58.52      2.10 o 
   2   1  13      296.03      278.66      4.28 o 
   3   1  13       20.22       24.13      1.49 o 
   4   1  13        4.69        3.20      0.85 o 
   5   1  13       19.16       20.56      2.18 o 
   6   1  13        5.27        2.27      1.46 o 
   7   1  13        0.01       -1.97      1.97 o 
   8   1  13        1.62        2.45      2.29 o 
   9   1  13        6.36        7.56      3.49 o 
  -6   2  13        7.81        4.96      4.03 o 
  -5   2  13       44.52       59.86      8.05 o 
  -4   2  13       30.38       24.50      2.61 o 
  -3   2  13       95.82      109.44      3.59 o 
  -2   2  13      177.19      153.42      3.11 o 
  -1   2  13      206.69      198.58      3.78 o 
   0   2  13        0.34        0.79      0.80 o 
   1   2  13        2.22        0.77      0.69 o 
   2   2  13        0.89        1.04      0.78 o 
   3   2  13        3.04        3.98      0.81 o 
   4   2  13        3.59        2.96      0.85 o 
   5   2  13        3.08        2.48      1.30 o 
   6   2  13        6.36        5.73      1.55 o 
   7   2  13       12.18        9.96      1.81 o 
   8   2  13       36.29       36.27      3.58 o 
   9   2  13       37.53       45.40      6.62 o 
  -6   3  13        7.36        4.96      3.07 o 
  -5   3  13        2.78        0.62      2.63 o 
  -4   3  13        0.14        2.48      2.19 o 
  -3   3  13       10.69        9.48      1.62 o 
  -2   3  13        0.64       -0.59      0.96 o 
  -1   3  13        7.07        4.97      1.04 o 
   0   3  13       22.57       17.98      1.31 o 
   1   3  13      127.51      130.13      2.45 o 
   2   3  13      196.76      165.25      3.02 o 
   3   3  13      262.22      276.17      4.36 o 
   4   3  13       21.23       18.19      1.34 o 
   5   3  13        1.73        0.77      1.24 o 
   6   3  13        1.79        0.41      1.73 o 
   7   3  13        0.10       -1.50      1.50 o 
   8   3  13        0.78       -1.19      3.41 o 
   9   3  13        0.01       -2.92      2.92 o 
  -6   4  13        0.11       -1.55      2.63 o 
  -5   4  13       24.08       24.41      5.26 o 
  -4   4  13        3.38        3.15      1.72 o 
  -3   4  13       45.83       52.94      2.79 o 
  -2   4  13      159.15      142.71      3.83 o 
  -1   4  13      229.49      225.57      3.91 o 
   0   4  13        4.56        4.71      0.91 o 
   1   4  13       89.68       81.51      2.02 o 
   2   4  13       32.42       33.46      1.52 o 
   3   4  13       37.74       45.17      1.83 o 
   4   4  13       65.71       72.76      2.56 o 
   5   4  13       23.53       20.76      1.71 o 
   6   4  13       17.50       16.44      1.92 o 
   7   4  13        0.28       -1.52      1.52 o 
   8   4  13        0.04       -2.27      2.27 o 
   9   4  13        0.46       -2.93      2.93 o 
  -6   5  13        6.24       11.77      4.96 o 
  -5   5  13        1.92        1.58      1.86 o 
  -4   5  13       13.98       10.78      1.80 o 
  -3   5  13        2.73        3.11      1.50 o 
  -2   5  13       22.89       28.71      2.20 o 
  -1   5  13       43.44       38.24      2.00 o 
   0   5  13       64.03       73.43      2.27 o 
   1   5  13       49.56       39.76      1.71 o 
   2   5  13        1.54        2.29      0.80 o 
   3   5  13       75.31       76.32      2.15 o 
   4   5  13      207.23      221.00      4.49 o 
   5   5  13      114.20      104.71      4.03 o 
   6   5  13       21.78       22.00      2.27 o 
   7   5  13       80.90       92.89      4.36 o 
   8   5  13        0.30       -2.63      2.63 o 
   9   5  13        0.94       -0.62      3.07 o 
  -5   6  13        1.20       -0.14      2.82 o 
  -4   6  13       20.26       22.42      2.55 o 
  -3   6  13        0.71       -0.52      1.23 o 
  -2   6  13       45.39       37.32      2.11 o 
  -1   6  13      214.49      213.20      4.64 o 
   0   6  13       20.86       16.23      1.52 o 
   1   6  13      482.80      501.60      7.99 o 
   2   6  13       59.66       61.10      2.03 o 
   3   6  13       13.86       13.58      1.09 o 
   4   6  13        0.01        0.16      0.85 o 
   5   6  13        0.07       -1.24      1.43 o 
   6   6  13       93.80       81.08      5.27 o 
   7   6  13       32.62       37.23      9.60 o 
   8   6  13        0.95        1.38      2.82 o 
   9   6  13        6.85        6.81      3.50 o 
  -5   7  13        0.51        6.19      4.96 o 
  -4   7  13       27.86       31.92      4.16 o 
  -3   7  13       12.33       13.85      1.41 o 
  -2   7  13       22.48       23.43      1.71 o 
  -1   7  13        4.60        3.60      1.19 o 
   0   7  13      164.03      156.45      3.57 o 
   1   7  13       56.91       61.44      2.84 o 
   2   7  13        8.11       12.72      1.25 o 
   3   7  13        0.03       -0.62      0.97 o 
   4   7  13       45.24       52.46      2.06 o 
   5   7  13       14.94       14.46      1.57 o 
   6   7  13       40.35       32.27      3.33 o 
   7   7  13      121.07      128.65      7.01 o 
   8   7  13       10.09        7.60      3.26 o 
   9   7  13        0.02       -3.98      4.03 o 
  -4   8  13        2.41        0.76      2.82 o 
  -3   8  13       11.32       14.35      1.49 o 
  -2   8  13        0.51       -0.23      0.89 o 
  -1   8  13       29.85       27.45      2.60 o 
   0   8  13       81.88       80.69      3.30 o 
   1   8  13      235.14      244.16      5.65 o 
   2   8  13      323.01      331.98      6.17 o 
   3   8  13      143.71      140.11      3.45 o 
   4   8  13        0.87        2.87      1.00 o 
   5   8  13      163.96      167.18      3.79 o 
   6   8  13        4.61        2.71      1.32 o 
   7   8  13        8.16        7.39      1.93 o 
   8   8  13        0.02        0.29      2.40 o 
   9   8  13        3.33        4.96      4.96 o 
  -3   9  13       50.76       55.20      4.46 o 
  -2   9  13        1.12        0.08      2.00 o 
  -1   9  13        0.00       -1.05      1.64 o 
   0   9  13       29.38       35.81      7.57 o 
   1   9  13       10.06        7.43      2.15 o 
   2   9  13      266.19      258.38     10.28 o 
   3   9  13       27.32       35.91      2.36 o 
   4   9  13        1.84        0.32      0.89 o 
   5   9  13        0.58       -0.32      1.15 o 
   6   9  13        3.29        2.02      1.04 o 
   7   9  13        3.12        3.10      1.16 o 
   8   9  13        3.37        4.80      2.02 o 
  -2  10  13        5.33       10.11      2.45 o 
  -1  10  13        2.17        2.24      1.76 o 
   0  10  13        2.16       -1.79      1.79 o 
   1  10  13       66.16       64.03      4.04 o 
   2  10  13        4.09        5.15      2.00 o 
   3  10  13        0.58        5.14      2.29 o 
   4  10  13        0.86       -1.03      1.79 o 
   5  10  13       20.81       17.27      2.50 o 
   6  10  13       34.88       32.75      2.79 o 
   7  10  13        0.57       -1.76      1.76 o 
   8  10  13        6.83        8.20      8.05 o 
  -1  11  13        1.66        0.36      1.98 o 
   0  11  13        7.98        5.99      2.15 o 
   1  11  13       73.19       74.69      4.52 o 
   2  11  13        6.64        6.47      2.25 o 
   3  11  13        5.73       10.50      2.34 o 
   4  11  13        5.38        9.74      2.15 o 
   5  11  13        0.39       -2.71      2.71 o 
   6  11  13        6.24        6.61      2.50 o 
   7  11  13        0.44        2.05      2.61 o 
   0  12  13        0.00       -2.08      2.08 o 
   1  12  13        0.83       -0.19      2.00 o 
   2  12  13       22.79       21.15      2.73 o 
   3  12  13       17.62       16.75      2.73 o 
   4  12  13        2.67        0.00      2.15 o 
   5  12  13        4.69        1.65      2.15 o 
   6  12  13        7.85        8.39      2.99 o 
   2  13  13        9.32        9.70      2.50 o 
   3  13  13        2.62        1.86      2.15 o 
   4  13  13        7.62       11.36      2.50 o 
  -3 -11  14        0.01       -0.19      3.72 o 
  -2 -11  14        1.80        0.83      2.22 o 
  -1 -11  14        3.68        2.48      4.96 o 
   0 -11  14       18.21       34.07      6.81 o 
   1 -11  14       14.77       19.82      6.19 o 
  -4 -10  14       19.53       14.92      3.19 o 
  -3 -10  14        0.07       -3.30      4.34 o 
  -2 -10  14        7.83        4.34      2.22 o 
  -1 -10  14        4.40        7.43      4.96 o 
   0 -10  14        5.53        4.96      4.34 o 
   1 -10  14        8.43        4.65      3.50 o 
   2 -10  14        2.26        2.82      1.74 o 
   3 -10  14        6.99        3.10      2.48 o 
  -5  -9  14        5.28        3.63      2.97 o 
  -4  -9  14        5.05        7.48      5.26 o 
  -3  -9  14        4.90        2.06      2.52 o 
  -2  -9  14        0.00       -0.17      2.15 o 
  -1  -9  14        0.40        2.27      1.66 o 
   0  -9  14       10.93        6.08      1.61 o 
   1  -9  14       49.16       52.28      4.03 o 
   2  -9  14        1.65        2.86      1.63 o 
   3  -9  14       11.52       10.94      2.30 o 
   4  -9  14       21.80       19.82      3.72 o 
  -6  -8  14        0.17        4.80      3.42 o 
  -5  -8  14        4.77        6.81      2.97 o 
  -4  -8  14        8.68        6.34      2.82 o 
  -3  -8  14        0.02       -0.99      2.06 o 
  -2  -8  14       11.21        6.64      2.15 o 
  -1  -8  14       68.38       67.61      4.36 o 
   0  -8  14       30.64       28.85      2.77 o 
   1  -8  14        0.09        0.57      1.55 o 
   2  -8  14        4.64        4.67      2.11 o 
   3  -8  14        0.12        0.46      1.86 o 
   4  -8  14        9.88       14.91      2.77 o 
   5  -8  14        2.00        0.00      3.10 o 
  -6  -7  14        6.94       10.12      2.75 o 
  -5  -7  14        6.25        4.96      3.10 o 
  -4  -7  14        0.57       -0.39      2.48 o 
  -3  -7  14        0.01       -0.37      2.79 o 
  -2  -7  14        0.10        1.24      2.06 o 
  -1  -7  14       15.67       16.70      2.48 o 
   0  -7  14        5.96        8.03      2.05 o 
   1  -7  14        3.73        2.04      1.55 o 
   2  -7  14        0.32        2.65      1.71 o 
   3  -7  14        8.32        8.48      1.97 o 
   4  -7  14        9.04       11.66      2.71 o 
   5  -7  14       26.18       31.75      4.58 o 
  -6  -6  14        7.49        5.55      2.91 o 
  -5  -6  14        9.26        9.13      2.52 o 
  -4  -6  14        3.77        0.91      2.40 o 
  -3  -6  14        1.10        1.01      1.58 o 
  -2  -6  14        3.22        2.05      1.43 o 
  -1  -6  14       29.15       32.87      4.11 o 
   0  -6  14       67.07       71.44      3.97 o 
   1  -6  14        0.37       -0.90      1.42 o 
   2  -6  14       17.46       18.79      3.26 o 
   3  -6  14       51.12       59.83      3.72 o 
   4  -6  14        1.97       -1.30      2.15 o 
   5  -6  14       37.10       41.86      4.58 o 
   6  -6  14       14.05       14.87      3.72 o 
  -6  -5  14        2.38        6.14      2.08 o 
  -5  -5  14       12.46       11.27      1.95 o 
  -4  -5  14        3.42        3.34      1.53 o 
  -3  -5  14       69.56       69.58      3.17 o 
  -2  -5  14       30.83       36.44      2.86 o 
  -1  -5  14        8.52        8.85      1.05 o 
   0  -5  14       73.36       81.17      4.38 o 
   1  -5  14       74.25       70.16      3.05 o 
   2  -5  14        0.56        0.53      1.17 o 
   3  -5  14       10.92       10.23      1.51 o 
   4  -5  14        0.25       -1.32      1.32 o 
   5  -5  14        3.01        0.21      2.53 o 
   6  -5  14        1.62        0.15      2.00 o 
   7  -5  14        6.07        6.19      3.72 o 
  -7  -4  14        0.00       -0.07      2.08 o 
  -6  -4  14        5.65        7.08      2.08 o 
  -5  -4  14       19.94       24.35      2.83 o 
  -4  -4  14        0.01        0.05      1.60 o 
  -3  -4  14        2.04        3.17      1.41 o 
  -2  -4  14        0.57        0.67      1.06 o 
  -1  -4  14       26.89       18.50      1.45 o 
   0  -4  14       46.98       55.50      2.51 o 
   1  -4  14       37.51       42.85      2.36 o 
   2  -4  14       30.99       29.36      2.05 o 
   3  -4  14       19.61       19.24      1.58 o 
   4  -4  14      271.07      288.92      6.32 o 
   5  -4  14        7.37        7.51      1.70 o 
   6  -4  14       28.16       25.43      3.95 o 
   7  -4  14        1.61        3.44      2.19 o 
  -7  -3  14        0.11        0.88      1.46 o 
  -6  -3  14        0.13        0.25      1.31 o 
  -5  -3  14        3.84        3.26      1.49 o 
  -4  -3  14        4.18        3.74      1.53 o 
  -3  -3  14       82.50       90.08      3.80 o 
  -2  -3  14       48.40       48.85      2.56 o 
  -1  -3  14      187.18      196.54      4.75 o 
   0  -3  14       45.99       39.74      3.85 o 
   1  -3  14      399.24      424.01      7.96 o 
   2  -3  14        4.69        5.72      1.24 o 
   3  -3  14      371.14      394.42      7.61 o 
   4  -3  14      203.21      213.63      5.14 o 
   5  -3  14       47.54       42.01      3.84 o 
   6  -3  14        0.37        0.31      1.65 o 
   7  -3  14        3.20        4.05      2.00 o 
   8  -3  14        0.14       -2.38      2.38 o 
  -7  -2  14        0.09        2.44      1.68 o 
  -6  -2  14        0.01        0.01      1.44 o 
  -5  -2  14       18.94       22.29      1.83 o 
  -4  -2  14       83.44       88.59      2.80 o 
  -3  -2  14        0.00       -0.23      1.02 o 
  -2  -2  14       45.11       51.96      3.59 o 
  -1  -2  14       13.88       15.50      1.51 o 
   0  -2  14      397.13      396.80      6.83 o 
   1  -2  14       31.06       31.67      2.27 o 
   2  -2  14      158.91      175.36      4.27 o 
   3  -2  14      257.08      250.84      5.48 o 
   4  -2  14      471.87      503.53     12.63 o 
   5  -2  14       59.16       70.63      5.01 o 
   6  -2  14       65.33       68.49      3.74 o 
   7  -2  14       64.29       78.64      5.71 o 
   8  -2  14        5.89        5.70      2.28 o 
  -7  -1  14        0.00        5.18      2.41 o 
  -6  -1  14        4.13        3.84      1.68 o 
  -5  -1  14        0.74        0.78      1.30 o 
  -4  -1  14        0.73       -0.08      1.26 o 
  -3  -1  14       55.77       53.76      2.45 o 
  -2  -1  14        9.99        7.13      1.16 o 
  -1  -1  14        0.10       -0.92      0.92 o 
   0  -1  14        0.46       -0.97      0.97 o 
   1  -1  14      430.19      465.47      6.56 o 
   2  -1  14       51.96       55.18      2.22 o 
   3  -1  14        7.73        7.28      1.30 o 
   4  -1  14       18.81       16.23      1.91 o 
   5  -1  14        1.27        1.35      1.18 o 
   6  -1  14        1.42        1.46      1.24 o 
   7  -1  14       25.82       24.67      2.13 o 
   8  -1  14        5.91        5.71      2.18 o 
  -7   0  14        1.18        3.10      4.34 o 
  -6   0  14       11.10       19.25      2.73 o 
  -5   0  14        2.30        2.09      1.53 o 
  -4   0  14       57.40       77.09      3.13 o 
  -3   0  14        0.35       -0.03      1.20 o 
  -2   0  14      151.79      166.60      3.82 o 
  -1   0  14       98.25       81.01      2.70 o 
   0   0  14      113.80      113.69      2.83 o 
   1   0  14       73.98       65.04      2.15 o 
   2   0  14      199.40      208.66      3.58 o 
   3   0  14       17.56       18.25      1.29 o 
   4   0  14       13.01       11.10      1.51 o 
   5   0  14       64.34       67.47      2.61 o 
   6   0  14       44.06       45.36      2.44 o 
   7   0  14       18.23       15.46      1.76 o 
   8   0  14        4.73        9.60      1.68 o 
  -6   1  14       31.26       38.88      6.19 o 
  -5   1  14       10.60       12.18      2.50 o 
  -4   1  14        0.84        0.46      1.55 o 
  -3   1  14        4.10        5.55      1.43 o 
  -2   1  14        0.01       -0.07      1.08 o 
  -1   1  14       13.02       12.44      1.37 o 
   0   1  14        4.30        3.34      0.89 o 
   1   1  14        0.57        1.03      1.01 o 
   2   1  14       95.10       96.89      2.45 o 
   3   1  14       15.60       13.84      1.09 o 
   4   1  14        2.15        2.61      0.95 o 
   5   1  14       27.16       23.26      2.04 o 
   6   1  14       87.82       88.46      4.47 o 
   7   1  14        2.99        1.68      1.71 o 
   8   1  14       42.35       49.65      3.31 o 
   9   1  14       14.34       18.17      3.18 o 
  -6   2  14        1.87        2.79      3.07 o 
  -5   2  14        0.14       -0.31      3.41 o 
  -4   2  14        9.00       13.69      3.05 o 
  -3   2  14       11.38       14.58      1.92 o 
  -2   2  14       17.54       17.92      1.53 o 
  -1   2  14       77.09       82.20      2.37 o 
   0   2  14       15.73       18.47      1.28 o 
   1   2  14        0.18       -0.23      0.69 o 
   2   2  14       93.72       88.62      2.81 o 
   3   2  14       83.46       94.22      2.53 o 
   4   2  14       12.90       12.06      1.24 o 
   5   2  14       14.98       16.77      1.86 o 
   6   2  14        1.05        1.70      1.55 o 
   7   2  14        0.89       -0.39      1.57 o 
   8   2  14        0.26        0.49      1.85 o 
   9   2  14        1.52        3.91      2.82 o 
  -6   3  14        9.63       18.61      4.03 o 
  -5   3  14       16.36       19.72      7.74 o 
  -4   3  14        0.44        0.34      3.10 o 
  -3   3  14      137.94      142.63      5.57 o 
  -2   3  14       53.22       59.54      2.51 o 
  -1   3  14      201.32      199.81      3.73 o 
   0   3  14      350.67      362.79      5.39 o 
   1   3  14       10.39        9.54      1.01 o 
   2   3  14        0.17        0.38      0.85 o 
   3   3  14        0.12        0.81      0.95 o 
   4   3  14        0.81        1.77      0.98 o 
   5   3  14        4.19        2.66      1.45 o 
   6   3  14       22.12       26.42      2.36 o 
   7   3  14        0.12       -1.68      1.68 o 
   8   3  14       21.16       16.23      3.94 o 
   9   3  14        7.24        7.51      4.03 o 
  -6   4  14        0.82        0.62      4.34 o 
  -5   4  14        0.00       -2.63      2.63 o 
  -4   4  14        0.00        2.79      3.41 o 
  -3   4  14        0.91        1.24      1.75 o 
  -2   4  14        7.50        8.72      1.34 o 
  -1   4  14       31.38       27.96      1.81 o 
   0   4  14      677.98      688.99     10.00 o 
   1   4  14      357.63      347.98      5.22 o 
   2   4  14       53.64       45.54      1.79 o 
   3   4  14      169.43      167.91      3.87 o 
   4   4  14      100.43       95.20      3.20 o 
   5   4  14        0.04       -1.34      1.34 o 
   6   4  14       45.36       40.78      3.44 o 
   7   4  14        5.74        8.91      2.82 o 
   8   4  14        1.16       -2.67      2.82 o 
   9   4  14        0.08       -3.10      3.10 o 
  -5   5  14        0.84        1.42      1.80 o 
  -4   5  14        6.86        7.20      1.86 o 
  -3   5  14       11.72        7.26      1.80 o 
  -2   5  14       89.43       96.92      4.56 o 
  -1   5  14       58.61       54.09      4.74 o 
   0   5  14      119.87      109.69      2.99 o 
   1   5  14      103.22      116.52      2.75 o 
   2   5  14       14.88       14.73      1.12 o 
   3   5  14        8.39        7.04      1.16 o 
   4   5  14        3.73        3.30      1.37 o 
   5   5  14        3.62       -1.24      1.52 o 
   6   5  14       18.70       14.97      3.07 o 
   7   5  14       70.98       78.56      5.69 o 
   8   5  14        6.10        3.41      4.03 o 
   9   5  14        0.97       -1.36      3.26 o 
  -5   6  14        2.24        2.00      2.82 o 
  -4   6  14       14.64       22.87      4.10 o 
  -3   6  14        4.04        2.18      2.26 o 
  -2   6  14       26.83       27.76      2.86 o 
  -1   6  14        1.17       -0.34      1.53 o 
   0   6  14        2.26        1.15      1.04 o 
   1   6  14        8.33       11.54      1.32 o 
   2   6  14        0.10        1.73      0.87 o 
   3   6  14       14.03       13.12      1.21 o 
   4   6  14        2.93        1.48      1.25 o 
   5   6  14        1.88       -1.23      1.23 o 
   6   6  14       65.88       68.61      5.26 o 
   7   6  14       50.77       73.91      5.90 o 
   8   6  14       12.94       18.27      3.70 o 
   9   6  14        0.07       -3.45      4.65 o 
  -4   7  14        3.13        3.92      1.93 o 
  -3   7  14       12.69       14.17      1.64 o 
  -2   7  14       22.51       21.17      1.68 o 
  -1   7  14       30.75       32.89      1.97 o 
   0   7  14        0.14       -1.07      1.07 o 
   1   7  14        7.14        7.02      1.32 o 
   2   7  14      239.61      236.98      4.96 o 
   3   7  14       30.99       30.86      1.76 o 
   4   7  14       14.07       15.95      1.53 o 
   5   7  14        7.40        5.26      1.56 o 
   6   7  14        2.11        1.68      1.80 o 
   7   7  14       13.30       16.00      3.50 o 
   8   7  14        0.88        4.96      3.07 o 
   9   7  14       11.42        9.91      5.57 o 
  -4   8  14        0.11        1.24      4.34 o 
  -3   8  14       10.81       13.28      2.27 o 
  -2   8  14        2.07        0.25      1.08 o 
  -1   8  14        3.13        1.54      1.08 o 
   0   8  14        9.18        6.37      1.27 o 
   1   8  14       40.61       41.29      2.77 o 
   2   8  14       17.28       25.12      2.02 o 
   3   8  14        9.81        8.87      1.32 o 
   4   8  14        5.77        5.14      1.11 o 
   5   8  14       18.55       22.36      2.17 o 
   6   8  14       65.85       65.01      5.27 o 
   7   8  14        1.17        0.00      2.92 o 
   8   8  14        6.99        7.43      2.04 o 
  -3   9  14        0.34        1.55      3.07 o 
  -2   9  14        2.26        3.07      2.25 o 
  -1   9  14        5.07        3.41      1.97 o 
   0   9  14        4.89        3.14      1.05 o 
   1   9  14      124.32      122.54      3.35 o 
   2   9  14       66.14       71.33      2.52 o 
   3   9  14      198.54      217.92      4.59 o 
   4   9  14        0.82        0.47      1.19 o 
   5   9  14        0.36        1.02      1.04 o 
   6   9  14       10.70        8.50      1.44 o 
   7   9  14        0.10        0.04      1.34 o 
   8   9  14       20.28       12.28      3.70 o 
  -2  10  14       53.09       60.01      4.71 o 
  -1  10  14        0.09        2.79      1.86 o 
   0  10  14        5.37        2.94      2.00 o 
   1  10  14       10.41       12.27      2.36 o 
   2  10  14       18.33       19.36      2.73 o 
   3  10  14       22.70       33.09      5.49 o 
   4  10  14       15.83       16.01      2.50 o 
   5  10  14        3.46        5.02      2.25 o 
   6  10  14       15.90       15.75      2.20 o 
   7  10  14        0.01       -2.82      2.82 o 
  -1  11  14       10.01       15.12      4.29 o 
   0  11  14        0.87       -1.16      2.00 o 
   1  11  14       20.94       10.12      2.50 o 
   2  11  14        1.57        1.65      2.15 o 
   3  11  14      123.82      136.03      5.72 o 
   4  11  14       12.88       18.89      3.29 o 
   5  11  14        1.84       -1.03      2.15 o 
   6  11  14       30.21       30.13      3.44 o 
   7  11  14       20.76       20.16      4.34 o 
   1  12  14       21.97       22.62      3.08 o 
   2  12  14        4.32       -0.87      2.28 o 
   3  12  14       38.25       56.77      4.91 o 
   4  12  14       21.77       23.71      3.08 o 
   5  12  14        1.15       -2.15      2.15 o 
  -3 -10  15        5.02        6.95      2.71 o 
  -2 -10  15        1.31       -0.41      2.22 o 
  -1 -10  15        3.14        1.65      2.22 o 
   0 -10  15        4.52        6.78      2.06 o 
   1 -10  15        0.28       -0.25      2.48 o 
   2 -10  15        7.23        8.91      3.41 o 
  -4  -9  15        1.06        4.34      2.97 o 
  -3  -9  15        3.03        3.95      2.63 o 
  -2  -9  15       24.09       22.60      3.19 o 
  -1  -9  15       28.11       19.70      2.77 o 
   0  -9  15        0.26       -1.59      1.59 o 
   1  -9  15       11.69       19.61      2.77 o 
   2  -9  15       19.74       27.81      5.83 o 
   3  -9  15        0.57        1.86      2.48 o 
  -5  -8  15        0.09       -1.24      2.82 o 
  -4  -8  15        4.03        6.46      2.97 o 
  -3  -8  15        0.03        2.01      2.52 o 
  -2  -8  15        1.26        0.50      2.06 o 
  -1  -8  15        0.01        1.27      1.86 o 
   0  -8  15        0.06       -1.55      1.55 o 
   1  -8  15        5.53        5.36      1.97 o 
   2  -8  15       22.10       29.17      6.29 o 
   3  -8  15        7.40        7.68      2.01 o 
   4  -8  15       10.11       16.72      3.72 o 
  -5  -7  15        0.00       -0.35      4.03 o 
  -4  -7  15        2.77        2.76      2.79 o 
  -3  -7  15       13.98       12.89      2.97 o 
  -2  -7  15        0.92       -0.22      1.72 o 
  -1  -7  15       65.00       66.65      4.11 o 
   0  -7  15       41.18       40.70      5.44 o 
   1  -7  15       20.72       31.12      2.89 o 
   2  -7  15       51.93       58.73      3.77 o 
   3  -7  15        0.09        0.71      1.90 o 
   4  -7  15       35.61       38.90      4.12 o 
   5  -7  15       14.96       17.34      3.72 o 
  -6  -6  15        8.70       10.75      2.89 o 
  -5  -6  15        7.71        4.72      2.38 o 
  -4  -6  15        5.64        5.03      2.14 o 
  -3  -6  15       12.92       12.35      2.14 o 
  -2  -6  15        1.15       -1.01      1.33 o 
  -1  -6  15        3.84        4.60      2.71 o 
   0  -6  15       13.49       13.66      2.25 o 
   1  -6  15       13.92       10.38      2.37 o 
   2  -6  15        1.66        2.36      1.86 o 
   3  -6  15        4.01        3.62      1.90 o 
   4  -6  15        2.47        4.15      1.90 o 
   5  -6  15       32.06       40.11      4.58 o 
   6  -6  15        4.18       -2.48      3.10 o 
  -6  -5  15        6.44        3.00      2.12 o 
  -5  -5  15        0.10        0.29      1.65 o 
  -4  -5  15        0.81       -1.02      1.44 o 
  -3  -5  15       12.95       11.01      1.76 o 
  -2  -5  15        7.08        5.06      1.34 o 
  -1  -5  15        5.25        5.00      1.26 o 
   0  -5  15       58.33       61.94      4.83 o 
   1  -5  15       80.33       73.54      3.26 o 
   2  -5  15       29.07       33.72      2.55 o 
   3  -5  15       77.26       73.64      3.42 o 
   4  -5  15        2.52        2.09      1.49 o 
   5  -5  15        3.03        0.21      2.22 o 
   6  -5  15        1.18       -2.62      3.41 o 
  -6  -4  15        1.03       -1.90      1.90 o 
  -5  -4  15        4.19        2.38      1.76 o 
  -4  -4  15        0.06       -1.53      1.53 o 
  -3  -4  15        1.15        2.71      1.50 o 
  -2  -4  15       16.90       15.52      1.92 o 
  -1  -4  15        0.28       -0.09      1.12 o 
   0  -4  15       26.26       24.18      1.79 o 
   1  -4  15       29.05       34.01      4.27 o 
   2  -4  15        2.72        0.91      1.09 o 
   3  -4  15       22.36       27.53      2.05 o 
   4  -4  15        1.88        1.69      1.56 o 
   5  -4  15        0.08       -1.84      1.84 o 
   6  -4  15        4.16        4.34      2.14 o 
   7  -4  15        0.40       -2.14      2.38 o 
  -6  -3  15        0.68       -1.58      2.50 o 
  -5  -3  15       10.96        9.74      2.18 o 
  -4  -3  15       12.07       13.76      2.10 o 
  -3  -3  15       13.62       11.87      2.71 o 
  -2  -3  15       67.08       65.32      2.96 o 
  -1  -3  15       63.34       58.26      4.34 o 
   0  -3  15        0.02        0.38      1.03 o 
   1  -3  15        7.85        7.61      1.32 o 
   2  -3  15        1.98       -0.02      1.14 o 
   3  -3  15       99.62      100.67      3.35 o 
   4  -3  15        2.68        5.94      2.13 o 
   5  -3  15        0.64        2.68      1.46 o 
   6  -3  15       11.01       19.12      2.75 o 
   7  -3  15       21.33       21.30      3.67 o 
  -6  -2  15        0.06       -1.46      1.46 o 
  -5  -2  15        0.36       -1.05      1.26 o 
  -4  -2  15        0.69       -0.26      1.20 o 
  -3  -2  15        0.07       -0.77      2.03 o 
  -2  -2  15       29.52       27.28      3.04 o 
  -1  -2  15      166.08      168.17      4.34 o 
   0  -2  15       21.60       28.66      3.44 o 
   1  -2  15       58.29       38.74      2.29 o 
   2  -2  15        0.75       -0.94      1.23 o 
   3  -2  15        0.44       -1.19      1.19 o 
   4  -2  15       40.87       50.12      2.84 o 
   5  -2  15       17.05       16.96      2.00 o 
   6  -2  15        1.97        2.55      1.70 o 
   7  -2  15        0.80        1.90      1.97 o 
   8  -2  15        0.42       -0.77      2.25 o 
  -6  -1  15        0.47       -0.45      1.57 o 
  -5  -1  15        8.75        7.47      1.53 o 
  -4  -1  15        7.16       10.51      1.47 o 
  -3  -1  15       43.72       44.72      2.30 o 
  -2  -1  15       32.35       33.02      1.93 o 
  -1  -1  15       48.46       49.41      2.05 o 
   0  -1  15       32.97       28.57      2.02 o 
   1  -1  15        0.39        1.98      1.16 o 
   2  -1  15      224.59      236.16      5.59 o 
   3  -1  15        4.28        0.87      1.91 o 
   4  -1  15       14.43       15.03      1.68 o 
   5  -1  15       16.51       15.72      2.68 o 
   6  -1  15       29.18       28.95      3.98 o 
   7  -1  15       28.02       31.39      2.96 o 
   8  -1  15       16.07       18.32      2.86 o 
  -6   0  15        9.72        7.28      3.25 o 
  -5   0  15        2.81        3.91      1.59 o 
  -4   0  15        0.17       -1.31      1.31 o 
  -3   0  15        1.10       -0.37      1.25 o 
  -2   0  15        3.81        4.50      1.24 o 
  -1   0  15       60.67       55.83      2.39 o 
   0   0  15       46.07       41.58      1.98 o 
   1   0  15       19.16       14.14      1.30 o 
   2   0  15      308.75      336.21      5.60 o 
   3   0  15      327.09      328.59      5.47 o 
   4   0  15       52.85       56.37      2.49 o 
   5   0  15      295.52      325.79      6.28 o 
   6   0  15       34.99       39.96      2.41 o 
   7   0  15        5.27        4.04      1.50 o 
   8   0  15       11.46       10.35      1.80 o 
  -6   1  15        0.23        5.26      3.07 o 
  -5   1  15        0.24       -2.38      2.38 o 
  -4   1  15        7.85        6.97      1.86 o 
  -3   1  15       51.80       68.17      3.40 o 
  -2   1  15        9.64       10.27      1.37 o 
  -1   1  15      113.17      105.93      3.06 o 
   0   1  15       61.91       67.12      2.41 o 
   1   1  15        0.09       -1.03      1.04 o 
   2   1  15        0.58       -1.47      1.47 o 
   3   1  15       90.66      101.39      2.74 o 
   4   1  15       97.35       91.83      2.66 o 
   5   1  15      127.61      134.19      3.62 o 
   6   1  15      124.79      128.90      3.74 o 
   7   1  15        4.05        2.80      1.52 o 
   8   1  15       41.72       57.34      3.59 o 
  -6   2  15        0.68        0.67      3.41 o 
  -5   2  15        0.03        0.00      2.63 o 
  -4   2  15        2.58        2.65      2.38 o 
  -3   2  15       34.39       34.79      3.13 o 
  -2   2  15        8.22        7.60      1.53 o 
  -1   2  15       40.26       36.42      2.12 o 
   0   2  15       25.26       24.20      2.05 o 
   1   2  15        1.25        0.05      1.55 o 
   2   2  15       62.94       66.04      2.76 o 
   3   2  15       41.20       41.44      2.18 o 
   4   2  15        9.59        9.44      1.21 o 
   5   2  15        2.29        2.97      1.38 o 
   6   2  15        2.98        0.31      1.55 o 
   7   2  15       42.24       40.03      2.93 o 
   8   2  15       37.85       36.07      2.98 o 
  -5   3  15        1.67       -0.14      2.82 o 
  -4   3  15        0.34       -4.34      4.34 o 
  -3   3  15       20.59       23.95      2.61 o 
  -2   3  15       14.45       17.59      1.81 o 
  -1   3  15       10.12        8.67      1.48 o 
   0   3  15        2.33        1.30      1.04 o 
   1   3  15        9.51        9.52      1.13 o 
   2   3  15       60.78       54.59      2.23 o 
   3   3  15      120.44      122.38      3.54 o 
   4   3  15       55.49       63.12      3.45 o 
   5   3  15        4.38        5.26      1.38 o 
   6   3  15        4.37        2.34      1.61 o 
   7   3  15       28.15       24.81      2.51 o 
   8   3  15       20.72       16.53      3.33 o 
   9   3  15        1.26        4.34      9.91 o 
  -5   4  15        7.75        8.13      3.41 o 
  -4   4  15       11.04       13.55      5.26 o 
  -3   4  15       63.86       70.53      5.26 o 
  -2   4  15       23.54       27.15      3.26 o 
  -1   4  15        0.00       -1.10      1.13 o 
   0   4  15        0.14        0.08      1.06 o 
   1   4  15       13.09       13.84      1.23 o 
   2   4  15        4.85        5.53      1.11 o 
   3   4  15        1.63        1.51      0.91 o 
   4   4  15       17.64       15.33      1.66 o 
   5   4  15        0.24       -1.37      1.37 o 
   6   4  15       31.91       35.37      3.33 o 
   7   4  15       36.35       44.31      5.26 o 
   8   4  15        7.55        6.19      3.50 o 
   9   4  15        0.21       -3.07      3.07 o 
  -5   5  15        0.55        2.48      3.07 o 
  -4   5  15        0.21        1.70      2.01 o 
  -3   5  15        0.01        1.42      1.72 o 
  -2   5  15        2.36        5.40      1.80 o 
  -1   5  15       12.23        7.45      1.56 o 
   0   5  15        7.19        4.84      1.21 o 
   1   5  15        8.91       14.49      1.53 o 
   2   5  15        1.15        1.11      1.06 o 
   3   5  15       83.21       82.65      3.43 o 
   4   5  15       23.71       20.64      1.95 o 
   5   5  15        0.00       -0.57      1.64 o 
   6   5  15        4.04        0.62      3.41 o 
   7   5  15       20.73       30.78      6.50 o 
   8   5  15        3.70        3.41      3.07 o 
   9   5  15        0.43       -3.07      3.07 o 
  -4   6  15       12.64       14.46      2.32 o 
  -3   6  15        2.09        1.77      1.80 o 
  -2   6  15       77.31       82.76      3.98 o 
  -1   6  15       66.25       59.49      3.85 o 
   0   6  15        1.26       -1.14      1.14 o 
   1   6  15      328.45      334.82      7.37 o 
   2   6  15      218.82      254.35      6.17 o 
   3   6  15        0.10        0.53      1.18 o 
   4   6  15        0.40       -1.13      1.13 o 
   5   6  15        0.37       -1.52      1.54 o 
   6   6  15        1.58       -3.41      3.41 o 
   7   6  15        0.07       -1.86      2.63 o 
   8   6  15        0.91       -0.81      2.82 o 
  -4   7  15        8.80        4.34      4.65 o 
  -3   7  15        0.07       -1.39      1.86 o 
  -2   7  15        6.90        4.82      2.95 o 
  -1   7  15        1.54        1.19      1.36 o 
   0   7  15        0.14       -1.04      1.04 o 
   1   7  15       71.60       68.79      2.71 o 
   2   7  15      322.29      330.88      6.41 o 
   3   7  15       53.88       62.87      4.38 o 
   4   7  15        9.55       14.25      1.66 o 
   5   7  15        0.03       -1.29      1.29 o 
   6   7  15        7.26        6.01      1.86 o 
   7   7  15       43.34       34.45      3.00 o 
   8   7  15       24.46       33.25      4.58 o 
  -3   8  15        2.15        5.49      2.02 o 
  -2   8  15        5.10        6.48      1.61 o 
  -1   8  15        3.95        1.45      1.40 o 
   0   8  15        1.46       -0.58      1.30 o 
   1   8  15       57.54       50.90      2.44 o 
   2   8  15       49.71       55.94      2.54 o 
   3   8  15       16.94       22.43      2.68 o 
   4   8  15        6.54        6.64      1.36 o 
   5   8  15       21.98       22.90      2.68 o 
   6   8  15        0.09       -1.08      2.23 o 
   7   8  15        3.06        2.73      3.12 o 
   8   8  15        9.91        6.50      3.50 o 
  -2   9  15        3.32        8.34      3.26 o 
  -1   9  15        2.11       -0.24      1.76 o 
   0   9  15        4.34        1.24      1.30 o 
   1   9  15        1.31        0.15      1.10 o 
   2   9  15       78.20       83.51      2.77 o 
   3   9  15       13.81       18.60      1.72 o 
   4   9  15       13.35       12.57      1.75 o 
   5   9  15        4.48        3.67      1.24 o 
   6   9  15        0.32        0.52      1.18 o 
   7   9  15        0.47       -0.52      2.82 o 
   8   9  15        6.02       14.53      4.03 o 
  -1  10  15        5.26        2.50      2.41 o 
   0  10  15       11.02        7.69      2.71 o 
   1  10  15        1.21       -0.04      2.91 o 
   2  10  15       15.82       18.22      3.00 o 
   3  10  15        0.35        1.86      2.15 o 
   4  10  15        4.30        6.01      2.38 o 
   5  10  15        7.72        7.64      1.43 o 
   6  10  15        2.25        5.26      3.07 o 
   7  10  15        7.36        6.81      3.50 o 
   0  11  15        2.33        2.38      2.75 o 
   1  11  15        7.56        4.27      2.50 o 
   2  11  15       10.32        9.70      2.50 o 
   3  11  15        3.81        8.15      2.36 o 
   4  11  15       25.92       19.53      3.13 o 
   5  11  15        2.47        1.89      2.36 o 
   6  11  15        0.32        0.00      2.50 o 
   2  12  15       12.66       11.26      2.61 o 
   3  12  15       20.65       18.84      2.86 o 
   4  12  15       11.94       16.00      2.86 o 
   5  12  15        3.21        1.04      2.36 o 
  -2 -10  16        3.70        0.95      2.79 o 
  -1 -10  16        0.01       -1.86      2.22 o 
   0 -10  16        0.14       -1.58      1.74 o 
   1 -10  16        0.04        0.11      2.48 o 
  -3  -9  16        1.25        0.19      2.63 o 
  -2  -9  16        0.01        0.05      2.52 o 
  -1  -9  16        7.39        6.24      2.63 o 
   0  -9  16        1.48        2.63      2.02 o 
   1  -9  16       28.36       29.45      3.22 o 
   2  -9  16        5.05        5.99      2.22 o 
   3  -9  16        1.65        0.00      2.48 o 
  -4  -8  16        4.10        6.02      2.97 o 
  -3  -8  16        0.59        0.98      2.52 o 
  -2  -8  16       34.09       29.15      5.26 o 
  -1  -8  16       47.57       54.50      4.19 o 
   0  -8  16        8.05        5.99      1.93 o 
   1  -8  16        8.47       11.33      2.96 o 
   2  -8  16        0.28        1.03      1.97 o 
   3  -8  16        5.33        5.48      2.63 o 
   4  -8  16        0.20        0.62      2.48 o 
  -5  -7  16        0.04        2.48      3.10 o 
  -4  -7  16        1.93        1.72      2.82 o 
  -3  -7  16        0.81       -2.17      2.52 o 
  -2  -7  16        3.60        3.52      2.00 o 
  -1  -7  16        5.60        2.97      1.86 o 
   0  -7  16        1.43       -0.62      1.80 o 
   1  -7  16       11.89       13.63      2.32 o 
   2  -7  16        2.11       -0.72      1.86 o 
   3  -7  16       22.83       28.33      3.61 o 
   4  -7  16       29.25       30.97      4.96 o 
   5  -7  16       18.99       28.49      5.57 o 
  -5  -6  16        0.15        1.97      2.32 o 
  -4  -6  16        8.10       10.75      3.01 o 
  -3  -6  16        1.01        2.63      2.52 o 
  -2  -6  16        7.71       12.31      2.90 o 
  -1  -6  16       11.45        9.25      2.18 o 
   0  -6  16       37.88       44.33      3.64 o 
   1  -6  16        3.03        3.07      1.86 o 
   2  -6  16       36.65       35.33      3.20 o 
   3  -6  16       26.96       33.08      3.15 o 
   4  -6  16        1.96       -0.39      1.93 o 
   5  -6  16        0.02        0.00      3.10 o 
  -5  -5  16        5.89        6.80      2.52 o 
  -4  -5  16        0.84        2.22      2.09 o 
  -3  -5  16       18.91       20.42      3.06 o 
  -2  -5  16       14.32       10.94      1.76 o 
  -1  -5  16        2.83        2.57      1.26 o 
   0  -5  16       39.77       35.82      2.74 o 
   1  -5  16        5.08        4.12      1.49 o 
   2  -5  16        3.53        1.46      1.49 o 
   3  -5  16        0.02       -1.44      1.86 o 
   4  -5  16        1.65        2.80      1.80 o 
   5  -5  16        3.39        3.27      2.71 o 
   6  -5  16        0.41       -1.86      3.10 o 
  -6  -4  16        0.06       -0.20      1.99 o 
  -5  -4  16        2.66        3.62      2.05 o 
  -4  -4  16        3.03        3.44      1.73 o 
  -3  -4  16        0.28        0.64      1.53 o 
  -2  -4  16        2.80        3.33      1.30 o 
  -1  -4  16        0.00        0.26      1.02 o 
   0  -4  16       27.37       25.86      2.04 o 
   1  -4  16       19.38       20.11      1.65 o 
   2  -4  16       40.69       50.48      2.63 o 
   3  -4  16      119.06      136.57      4.69 o 
   4  -4  16       47.20       46.39      4.20 o 
   5  -4  16        4.21        5.90      2.04 o 
   6  -4  16       18.98       18.95      2.80 o 
  -6  -3  16        1.24       -0.88      2.08 o 
  -5  -3  16        3.35        2.42      2.00 o 
  -4  -3  16        5.37        4.78      1.76 o 
  -3  -3  16        7.43        4.19      1.76 o 
  -2  -3  16       57.29       59.49      2.96 o 
  -1  -3  16        6.12        6.05      1.35 o 
   0  -3  16       14.40       16.19      1.68 o 
   1  -3  16        3.16        1.49      1.04 o 
   2  -3  16        2.40       -0.86      1.24 o 
   3  -3  16       19.56       21.74      1.88 o 
   4  -3  16       31.66       34.97      2.58 o 
   5  -3  16        2.06       -0.99      2.15 o 
   6  -3  16        2.84        1.87      1.76 o 
   7  -3  16        6.39        4.65      2.63 o 
  -6  -2  16        1.71       -0.31      1.43 o 
  -5  -2  16       11.63        7.82      1.58 o 
  -4  -2  16        3.86        1.66      1.24 o 
  -3  -2  16        9.98        9.37      1.86 o 
  -2  -2  16       11.09       10.77      1.63 o 
  -1  -2  16        0.97        1.56      1.28 o 
   0  -2  16        1.97        2.07      1.23 o 
   1  -2  16       25.33       21.52      1.57 o 
   2  -2  16        0.09       -1.23      1.23 o 
   3  -2  16       14.82       15.74      1.68 o 
   4  -2  16      146.69      157.03      5.48 o 
   5  -2  16       35.98       36.37      2.88 o 
   6  -2  16       49.33       60.00      3.74 o 
   7  -2  16       24.59       32.01      6.11 o 
  -6  -1  16        0.16        0.67      1.73 o 
  -5  -1  16        2.36        0.93      1.50 o 
  -4  -1  16        2.53        1.67      1.29 o 
  -3  -1  16        3.95        0.37      1.15 o 
  -2  -1  16       50.18       62.82      2.95 o 
  -1  -1  16        0.18       -0.95      0.95 o 
   0  -1  16        1.03       -0.72      1.09 o 
   1  -1  16      200.53      219.52      5.22 o 
   2  -1  16      125.04      133.28      4.16 o 
   3  -1  16       30.84       27.55      2.20 o 
   4  -1  16       32.24       32.84      2.41 o 
   5  -1  16        0.22        1.73      1.68 o 
   6  -1  16       36.18       27.71      2.72 o 
   7  -1  16        7.78        5.08      2.18 o 
   8  -1  16        0.00       -2.15      2.15 o 
  -6   0  16        0.89        3.79      2.18 o 
  -5   0  16        1.98       -1.53      1.53 o 
  -4   0  16        2.10       -0.04      1.48 o 
  -3   0  16        1.93        2.43      1.43 o 
  -2   0  16       84.54       85.08      3.94 o 
  -1   0  16       83.08       81.90      2.70 o 
   0   0  16       65.34       60.11      2.06 o 
   1   0  16       14.70        8.76      1.28 o 
   2   0  16      134.19      155.44      3.48 o 
   3   0  16        4.44        7.34      1.17 o 
   4   0  16       15.63       15.86      1.36 o 
   5   0  16        0.00        2.15      1.23 o 
   6   0  16       60.68       60.68      3.51 o 
   7   0  16       50.87       56.72      2.83 o 
   8   0  16        6.33       10.23      1.71 o 
  -6   1  16        7.02        6.19      4.96 o 
  -5   1  16       17.60       25.13      4.03 o 
  -4   1  16        2.25        2.27      1.76 o 
  -3   1  16        9.41        8.46      1.59 o 
  -2   1  16        0.06        0.47      1.31 o 
  -1   1  16       35.43       31.30      2.63 o 
   0   1  16       12.08       13.21      1.22 o 
   1   1  16        5.29        2.07      1.17 o 
   2   1  16        1.71       -0.79      1.31 o 
   3   1  16       18.29       20.48      2.24 o 
   4   1  16        3.24        2.78      1.16 o 
   5   1  16        0.12        2.62      1.32 o 
   6   1  16       11.11        8.43      1.57 o 
   7   1  16        0.75       -0.79      1.53 o 
   8   1  16        1.01        3.29      1.85 o 
  -5   2  16        1.68       -1.91      4.65 o 
  -4   2  16       19.57       21.06      3.50 o 
  -3   2  16       86.79       96.18      4.06 o 
  -2   2  16        5.14        9.88      1.61 o 
  -1   2  16        7.11        7.85      1.40 o 
   0   2  16        1.63        0.15      1.02 o 
   1   2  16        0.60       -0.08      1.15 o 
   2   2  16       71.18       75.21      2.98 o 
   3   2  16        0.31        3.64      1.30 o 
   4   2  16       13.25       13.02      1.66 o 
   5   2  16        0.05       -0.25      1.38 o 
   6   2  16        0.08        0.22      1.36 o 
   7   2  16        2.26       -0.53      1.57 o 
   8   2  16        0.44        2.11      2.36 o 
  -5   3  16       15.55       21.91      3.94 o 
  -4   3  16        2.23       -2.08      2.48 o 
  -3   3  16       14.18       19.14      3.07 o 
  -2   3  16       14.70       13.42      1.84 o 
  -1   3  16        8.42        6.96      1.76 o 
   0   3  16        0.72        0.99      1.12 o 
   1   3  16        1.51       -0.78      1.56 o 
   2   3  16        2.56        0.65      1.20 o 
   3   3  16       55.23       64.04      2.93 o 
   4   3  16       52.31       63.44      3.75 o 
   5   3  16       10.75        6.44      1.70 o 
   6   3  16       47.56       55.21      3.45 o 
   7   3  16       39.36       47.98      3.67 o 
   8   3  16        6.06        1.40      3.13 o 
  -5   4  16        0.21       -0.31      3.07 o 
  -4   4  16        0.00       -2.17      3.41 o 
  -3   4  16        5.59        0.31      2.63 o 
  -2   4  16       12.26       10.53      2.63 o 
  -1   4  16        2.41        3.10      1.79 o 
   0   4  16       16.57       11.08      1.59 o 
   1   4  16      224.61      231.11      5.96 o 
   2   4  16        4.45        5.19      1.43 o 
   3   4  16       89.20      110.60      4.20 o 
   4   4  16       38.69       48.99      3.10 o 
   5   4  16        5.02        3.65      1.81 o 
   6   4  16        0.85        2.09      2.00 o 
   7   4  16        7.78        6.81      3.07 o 
   8   4  16        4.26        2.68      3.26 o 
  -4   5  16        1.67        2.48      3.07 o 
  -3   5  16       22.43       22.93      3.50 o 
  -2   5  16       62.03       55.66      5.02 o 
  -1   5  16       13.29       14.80      2.18 o 
   0   5  16        0.40        0.03      1.25 o 
   1   5  16       53.23       46.46      3.04 o 
   2   5  16      127.57      132.72      4.09 o 
   3   5  16        0.53        1.45      1.37 o 
   4   5  16        1.53        1.05      1.64 o 
   5   5  16        0.00        1.55      2.19 o 
   6   5  16        4.83        3.10      4.03 o 
   7   5  16       41.59       45.53      5.26 o 
   8   5  16        1.61        0.31      3.41 o 
  -4   6  16        2.37        1.93      2.18 o 
  -3   6  16        3.31        3.10      1.93 o 
  -2   6  16        1.06        2.48      1.80 o 
  -1   6  16        0.01       -1.46      1.46 o 
   0   6  16        0.12       -1.34      1.34 o 
   1   6  16        3.62        2.39      1.50 o 
   2   6  16       24.01       27.08      2.28 o 
   3   6  16       79.29       82.57      3.82 o 
   4   6  16       10.39        9.26      2.18 o 
   5   6  16        0.25       -1.52      3.10 o 
   6   6  16       15.03       14.19      3.26 o 
   7   6  16       19.73       23.88      3.94 o 
   8   6  16        4.60        4.01      4.34 o 
  -3   7  16        9.26       10.35      2.25 o 
  -2   7  16       10.72        8.05      1.93 o 
  -1   7  16       32.05       37.64      2.89 o 
   0   7  16        2.52        0.75      1.39 o 
   1   7  16       54.61       57.15      3.00 o 
   2   7  16       75.37       77.29      3.51 o 
   3   7  16       88.21       99.18      5.16 o 
   4   7  16       16.55       18.29      2.27 o 
   5   7  16        0.04        0.77      1.46 o 
   6   7  16        0.12       -2.33      2.33 o 
   7   7  16        8.14       13.24      3.26 o 
   8   7  16        7.19       10.60      3.70 o 
  -3   8  16        1.11        0.62      3.07 o 
  -2   8  16        0.08        1.45      1.93 o 
  -1   8  16        0.00        2.43      1.22 o 
   0   8  16        0.29       -1.06      1.06 o 
   1   8  16        4.46        1.32      1.32 o 
   2   8  16        4.59        5.28      1.34 o 
   3   8  16        0.02        5.73      1.56 o 
   4   8  16        0.00        0.53      1.32 o 
   5   8  16        2.91        0.97      2.13 o 
   6   8  16        6.65        4.63      1.98 o 
   7   8  16        0.54        2.14      1.97 o 
   8   8  16        0.34       -2.17      3.07 o 
  -2   9  16        0.42        2.79      3.07 o 
  -1   9  16       10.81       11.93      1.80 o 
   0   9  16        1.65        1.77      1.12 o 
   1   9  16        0.48       -1.08      1.08 o 
   2   9  16       36.79       30.45      2.06 o 
   3   9  16      135.10      144.05      3.81 o 
   4   9  16        0.80        3.29      1.22 o 
   5   9  16        7.81        7.80      1.80 o 
   6   9  16        0.53        0.09      1.80 o 
   7   9  16        0.01       -1.24      3.07 o 
  -1  10  16        0.79        2.51      2.36 o 
   0  10  16        7.20        9.36      2.36 o 
   1  10  16        0.00       -2.06      2.15 o 
   2  10  16        7.42        6.45      2.36 o 
   3  10  16        3.70        5.18      2.36 o 
   4  10  16        0.44        3.81      2.36 o 
   5  10  16        0.82        0.77      2.52 o 
   6  10  16       13.57       15.34      3.50 o 
   1  11  16        3.26       -2.15      2.15 o 
   2  11  16        0.96       -2.58      2.58 o 
   3  11  16       85.66       99.23      5.36 o 
   4  11  16        0.75        4.75      2.50 o 
   5  11  16       40.17       45.53      6.79 o 
  -2  -9  17       47.03       57.08     11.77 o 
  -1  -9  17        5.67        4.86      2.63 o 
   0  -9  17        2.65        3.86      2.10 o 
   1  -9  17        0.66        0.52      1.62 o 
   2  -9  17        3.70        4.96      3.10 o 
  -3  -8  17        7.92        8.55      3.09 o 
  -2  -8  17        9.35        8.42      3.09 o 
  -1  -8  17        0.50        1.55      2.02 o 
   0  -8  17        0.55        1.79      1.97 o 
   1  -8  17        1.15        0.17      2.00 o 
   2  -8  17        1.55       -1.09      1.97 o 
   3  -8  17        2.78        3.82      2.52 o 
  -4  -7  17       15.70       20.44      7.43 o 
  -3  -7  17        1.26       -2.52      2.52 o 
  -2  -7  17        2.87        2.59      2.18 o 
  -1  -7  17        5.37        2.35      2.09 o 
   0  -7  17        0.74       -0.20      1.86 o 
   1  -7  17        0.31        0.08      1.93 o 
   2  -7  17        3.14        1.84      1.97 o 
   3  -7  17        0.52        0.41      1.97 o 
   4  -7  17        8.92       11.77      3.72 o 
  -5  -6  17        3.57        4.71      3.26 o 
  -4  -6  17        3.88        9.37      3.41 o 
  -3  -6  17        6.84        4.96      2.97 o 
  -2  -6  17        0.78        0.23      2.00 o 
  -1  -6  17        2.67        2.42      2.09 o 
   0  -6  17        2.66        2.86      1.86 o 
   1  -6  17        2.21       -0.09      1.80 o 
   2  -6  17       17.62       17.12      2.72 o 
   3  -6  17        6.82        5.66      2.65 o 
   4  -6  17        4.35        5.37      2.77 o 
   5  -6  17       13.75       13.63      3.72 o 
  -5  -5  17        5.00        1.77      2.57 o 
  -4  -5  17        2.88        3.41      2.25 o 
  -3  -5  17        7.67        6.42      2.32 o 
  -2  -5  17        0.45       -1.54      1.77 o 
  -1  -5  17       47.23       54.77      3.37 o 
   0  -5  17       67.13       73.12      3.55 o 
   1  -5  17        0.25        1.03      1.86 o 
   2  -5  17       34.53       42.79      3.68 o 
   3  -5  17       20.60       20.50      2.79 o 
   4  -5  17        0.69        2.27      2.22 o 
   5  -5  17        5.20        3.10      3.10 o 
   6  -5  17        2.49        8.67      3.72 o 
  -5  -4  17        8.97        9.04      2.24 o 
  -4  -4  17        0.24       -0.37      1.73 o 
  -3  -4  17       22.63       19.60      2.21 o 
  -2  -4  17       20.69       23.69      2.18 o 
  -1  -4  17        5.73        5.02      1.16 o 
   0  -4  17       10.89       10.87      1.45 o 
   1  -4  17        3.95        0.14      1.26 o 
   2  -4  17        0.06        0.44      1.44 o 
   3  -4  17        0.01        1.25      1.70 o 
   4  -4  17        0.53        0.10      1.62 o 
   5  -4  17       13.45       12.70      2.42 o 
   6  -4  17        8.79        6.81      3.72 o 
  -5  -3  17        5.97        4.64      2.18 o 
  -4  -3  17        0.13       -1.76      1.76 o 
  -3  -3  17        5.63        2.95      1.76 o 
  -2  -3  17        1.12        0.81      1.53 o 
  -1  -3  17        9.21        8.25      1.57 o 
   0  -3  17       41.42       41.61      2.52 o 
   1  -3  17       37.42       43.09      2.59 o 
   2  -3  17       15.98       15.79      1.73 o 
   3  -3  17      141.51      142.89      4.40 o 
   4  -3  17       64.66       70.64      4.65 o 
   5  -3  17        0.35       -0.27      2.00 o 
   6  -3  17        2.95        0.09      3.34 o 
   7  -3  17        0.68       -2.25      2.38 o 
  -5  -2  17        7.62        6.34      1.66 o 
  -4  -2  17        8.31        6.20      2.13 o 
  -3  -2  17        9.07        4.57      1.92 o 
  -2  -2  17       74.64       92.06      4.54 o 
  -1  -2  17       80.66       82.16      3.40 o 
   0  -2  17       64.86       54.87      2.77 o 
   1  -2  17       17.46       23.63      2.49 o 
   2  -2  17       18.73       17.21      1.73 o 
   3  -2  17       14.28       13.49      1.62 o 
   4  -2  17        7.55        7.09      1.68 o 
   5  -2  17        0.16       -0.36      1.56 o 
   6  -2  17        2.40        3.98      1.89 o 
   7  -2  17        1.45        4.17      2.36 o 
  -5  -1  17        1.90        1.82      1.61 o 
  -4  -1  17        0.49       -0.66      1.34 o 
  -3  -1  17        0.54       -0.67      1.23 o 
  -2  -1  17       17.58       16.79      1.55 o 
  -1  -1  17        7.55        6.78      1.08 o 
   0  -1  17        0.81        0.07      1.19 o 
   1  -1  17        3.90        0.57      1.28 o 
   2  -1  17       21.73       21.62      1.82 o 
   3  -1  17        6.83        5.78      1.46 o 
   4  -1  17       25.50       26.55      3.46 o 
   5  -1  17        0.49       -0.74      1.65 o 
   6  -1  17        1.14       -0.66      1.68 o 
   7  -1  17       25.48       31.53      3.41 o 
  -5   0  17        0.48        0.42      1.88 o 
  -4   0  17        0.23       -1.22      1.44 o 
  -3   0  17        3.68        1.56      1.36 o 
  -2   0  17        3.90        2.82      1.80 o 
  -1   0  17       42.36       42.88      2.92 o 
   0   0  17       16.92       13.84      1.20 o 
   1   0  17       28.60       26.07      1.72 o 
   2   0  17      177.00      201.02      4.02 o 
   3   0  17      115.22      103.11      2.77 o 
   4   0  17       16.88       19.47      2.26 o 
   5   0  17       47.94       48.16      2.86 o 
   6   0  17       18.99       17.27      1.66 o 
   7   0  17        0.06        1.78      1.62 o 
   8   0  17        3.09        2.48      4.34 o 
  -5   1  17        0.29        0.48      2.82 o 
  -4   1  17        4.79        3.30      1.92 o 
  -3   1  17       14.35       15.76      1.91 o 
  -2   1  17        0.07       -0.74      1.31 o 
  -1   1  17        3.93        5.29      1.20 o 
   0   1  17       14.05       12.47      1.39 o 
   1   1  17       11.50        4.78      1.24 o 
   2   1  17       22.74       20.35      1.58 o 
   3   1  17       10.02       12.09      1.42 o 
   4   1  17      103.43      113.58      3.36 o 
   5   1  17       12.30       11.59      1.61 o 
   6   1  17       48.00       53.07      3.65 o 
   7   1  17        1.22        3.06      1.66 o 
   8   1  17       51.22       63.56      3.46 o 
  -5   2  17        4.23        3.72      3.07 o 
  -4   2  17        2.55        1.67      2.82 o 
  -3   2  17        0.16       -0.65      1.68 o 
  -2   2  17        0.56        0.02      1.30 o 
  -1   2  17       16.40       14.83      1.49 o 
   0   2  17        1.08       -0.47      1.09 o 
   1   2  17       14.61        7.98      1.40 o 
   2   2  17      154.77      166.79      4.03 o 
   3   2  17      272.41      296.27      5.72 o 
   4   2  17       15.01       21.70      1.94 o 
   5   2  17       82.79       90.28      3.53 o 
   6   2  17        0.02        0.52      1.52 o 
   7   2  17       69.39       66.13      3.35 o 
   8   2  17       64.94       76.51      4.36 o 
  -5   3  17        0.31       -1.86      4.34 o 
  -4   3  17        1.31        4.03      3.07 o 
  -3   3  17       23.10       29.02      3.70 o 
  -2   3  17       12.53       11.66      2.27 o 
  -1   3  17       16.21       13.83      2.32 o 
   0   3  17       66.53       78.26      3.42 o 
   1   3  17        0.51       -1.31      1.31 o 
   2   3  17       10.09        7.41      1.59 o 
   3   3  17       64.59       73.26      4.66 o 
   4   3  17       60.54       76.64      3.89 o 
   5   3  17       21.49       24.82      2.54 o 
   6   3  17       19.32       20.74      2.39 o 
   7   3  17       11.27        7.43      2.07 o 
   8   3  17       58.71       66.21      6.12 o 
  -4   4  17        9.16        9.58      4.96 o 
  -3   4  17        0.10       -2.48      2.63 o 
  -2   4  17       34.43       44.04      4.82 o 
  -1   4  17        6.33        2.53      2.79 o 
   0   4  17       11.56       11.08      1.86 o 
   1   4  17        1.62        0.93      1.61 o 
   2   4  17        0.41        0.58      1.45 o 
   3   4  17       11.91       13.26      1.86 o 
   4   4  17        0.63        0.24      1.61 o 
   5   4  17        3.56        3.64      1.61 o 
   6   4  17        9.52       12.89      2.50 o 
   7   4  17        9.59       10.84      3.50 o 
   8   4  17        5.70        4.96      3.50 o 
  -4   5  17        5.14        5.26      3.07 o 
  -3   5  17        0.45        2.10      2.82 o 
  -2   5  17       20.33       15.80      3.26 o 
  -1   5  17        6.48        8.00      2.82 o 
   0   5  17       14.52       13.24      2.25 o 
   1   5  17        0.71        2.17      2.19 o 
   2   5  17        0.36        0.21      1.79 o 
   3   5  17        1.96        2.27      1.79 o 
   4   5  17        9.67       10.33      2.63 o 
   5   5  17        1.32       -0.31      2.19 o 
   6   5  17       20.46       24.22      3.50 o 
   7   5  17        2.04        3.30      6.19 o 
   8   5  17        0.05       -3.07      3.07 o 
  -3   6  17        0.20        0.21      1.86 o 
  -2   6  17       45.80       53.78      7.71 o 
  -1   6  17       10.30        7.47      2.00 o 
   0   6  17        2.12       -1.06      1.45 o 
   1   6  17        0.02       -1.64      1.64 o 
   2   6  17       30.00       34.15      3.34 o 
   3   6  17       15.92       19.59      2.18 o 
   4   6  17        0.12        0.93      2.19 o 
   5   6  17        0.04       -1.24      3.10 o 
   6   6  17        5.36        4.96      3.07 o 
   7   6  17       14.09       22.97      4.65 o 
   8   6  17        5.85        7.12      3.50 o 
  -3   7  17        1.06       -0.93      3.07 o 
  -2   7  17        0.00        0.43      1.86 o 
  -1   7  17        1.23        1.68      1.80 o 
   0   7  17        1.62        0.67      1.88 o 
   1   7  17        3.38        0.72      2.17 o 
   2   7  17      113.44       99.21      4.36 o 
   3   7  17      167.60      167.59      5.47 o 
   4   7  17        6.16        7.84      1.99 o 
   5   7  17        3.06        4.85      2.75 o 
   6   7  17        0.18        1.72      2.82 o 
   7   7  17        5.48        6.73      3.26 o 
  -2   8  17        3.95        9.00      6.19 o 
  -1   8  17       11.71       19.99      2.27 o 
   0   8  17        2.23        1.86      1.80 o 
   1   8  17       17.55       18.04      3.67 o 
   2   8  17       12.25       14.24      2.25 o 
   3   8  17       29.53       29.89      2.62 o 
   4   8  17       74.68       82.26      4.05 o 
   5   8  17        3.07        3.98      2.27 o 
   6   8  17        0.32        1.73      1.93 o 
   7   8  17        0.04       -1.20      1.91 o 
  -1   9  17        2.37        3.30      2.50 o 
   0   9  17        0.14        1.08      1.52 o 
   1   9  17        0.29       -0.11      1.29 o 
   2   9  17        0.25       -1.29      1.29 o 
   3   9  17        1.62        3.13      1.52 o 
   4   9  17       81.39       83.04      4.12 o 
   5   9  17       79.90       79.35      5.24 o 
   6   9  17        4.51        8.22      3.26 o 
   7   9  17        0.11        1.86      4.65 o 
   0  10  17        3.67        4.96      3.07 o 
   1  10  17        2.67        0.95      2.82 o 
   2  10  17        6.48        3.10      3.07 o 
   3  10  17        7.51       10.37      2.37 o 
   4  10  17        7.88       11.10      1.97 o 
   5  10  17       14.33       12.42      2.02 o 
   6  10  17        3.18        1.57      4.34 o 
   2  11  17        2.78       -2.48      3.07 o 
   3  11  17        1.81        2.48      3.07 o 
   4  11  17       11.17       16.20      3.50 o 
  -2  -8  18        3.32        2.57      2.63 o 
  -1  -8  18       30.52       42.39      7.07 o 
   0  -8  18       27.13       25.39      3.36 o 
   1  -8  18        1.01        0.10      1.91 o 
   2  -8  18        0.09       -2.42      2.48 o 
  -3  -7  18        2.74        2.23      3.09 o 
  -2  -7  18        0.74        1.50      3.41 o 
  -1  -7  18        3.77        1.46      2.18 o 
   0  -7  18        0.14        2.45      2.25 o 
   1  -7  18        9.82        8.66      1.88 o 
   2  -7  18        4.44        3.17      2.01 o 
   3  -7  18        2.45        3.15      2.52 o 
  -4  -6  18        0.00       -2.97      2.97 o 
  -3  -6  18       16.51       17.38      3.55 o 
  -2  -6  18        0.25        3.38      2.79 o 
  -1  -6  18       38.91       49.25      4.24 o 
   0  -6  18       19.59       25.08      4.45 o 
   1  -6  18        4.32       10.12      1.88 o 
   2  -6  18       10.46       14.27      2.48 o 
   3  -6  18        0.01        0.81      1.93 o 
   4  -6  18        1.28       -1.24      2.48 o 
  -4  -5  18        2.63        2.30      3.25 o 
  -3  -5  18        0.27        1.04      2.14 o 
  -2  -5  18        0.59        0.11      2.65 o 
  -1  -5  18        0.02       -0.57      1.56 o 
   0  -5  18        3.23        2.05      2.09 o 
   1  -5  18        0.25       -0.36      1.49 o 
   2  -5  18        3.38        3.71      2.14 o 
   3  -5  18        1.95        2.05      2.14 o 
   4  -5  18        0.28       -2.22      2.22 o 
   5  -5  18        0.87        4.34      3.10 o 
  -4  -4  18        1.43       -1.00      1.86 o 
  -3  -4  18       14.94       21.19      3.04 o 
  -2  -4  18        1.37        2.89      2.00 o 
  -1  -4  18        1.84        1.92      1.91 o 
   0  -4  18       10.16       16.33      2.05 o 
   1  -4  18        9.75       10.98      1.63 o 
   2  -4  18       23.42       26.56      2.49 o 
   3  -4  18       65.69       70.55      4.54 o 
   4  -4  18        9.53        6.46      2.04 o 
   5  -4  18        0.19       -1.48      4.34 o 
   6  -4  18        4.61        6.19      3.72 o 
  -5  -3  18        0.25       -1.63      2.08 o 
  -4  -3  18        0.30       -1.82      1.82 o 
  -3  -3  18       13.39       13.77      2.21 o 
  -2  -3  18       22.57       31.90      4.02 o 
  -1  -3  18        8.89        7.80      1.38 o 
   0  -3  18        0.67        2.05      1.34 o 
   1  -3  18        2.77        1.07      1.28 o 
   2  -3  18        0.23        0.48      1.30 o 
   3  -3  18        0.26        2.13      1.39 o 
   4  -3  18        0.14        1.04      1.67 o 
   5  -3  18        0.00       -1.99      2.95 o 
   6  -3  18        8.00        7.38      4.65 o 
  -5  -2  18        3.54       -0.07      2.28 o 
  -4  -2  18        6.48        4.07      2.13 o 
  -3  -2  18        0.67        1.65      1.76 o 
  -2  -2  18        0.03        2.12      1.73 o 
  -1  -2  18        0.23       -0.57      1.38 o 
   0  -2  18        1.71        1.76      1.39 o 
   1  -2  18       18.73       15.89      2.25 o 
   2  -2  18        5.05        2.34      1.38 o 
   3  -2  18       44.35       49.98      3.12 o 
   4  -2  18       23.15       23.01      2.23 o 
   5  -2  18        1.42       -0.21      2.06 o 
   6  -2  18       14.14       12.49      2.95 o 
  -5  -1  18        0.05        0.68      1.55 o 
  -4  -1  18        5.86        5.74      1.57 o 
  -3  -1  18        0.01        0.79      1.27 o 
  -2  -1  18       45.01       55.28      2.91 o 
  -1  -1  18       86.16       97.51      3.78 o 
   0  -1  18        0.04        4.12      1.95 o 
   1  -1  18       31.82       32.92      2.57 o 
   2  -1  18       17.12       15.43      1.76 o 
   3  -1  18        2.84        0.84      1.39 o 
   4  -1  18        3.10        1.86      1.68 o 
   5  -1  18        4.92        3.57      1.76 o 
   6  -1  18        0.56       -1.76      1.76 o 
   7  -1  18        2.58        3.34      2.25 o 
  -5   0  18        0.39       -1.68      1.68 o 
  -4   0  18        4.33        5.03      1.71 o 
  -3   0  18        0.00       -1.37      1.37 o 
  -2   0  18        0.62       -0.21      1.30 o 
  -1   0  18        0.44       -0.22      1.17 o 
   0   0  18        2.05        0.02      1.00 o 
   1   0  18       48.21       41.37      2.13 o 
   2   0  18       85.05       97.42      2.79 o 
   3   0  18        0.72       -1.08      1.08 o 
   4   0  18       27.48       28.31      1.85 o 
   5   0  18       24.75       17.86      2.41 o 
   6   0  18        4.60        4.17      2.00 o 
   7   0  18       25.69       31.51      4.69 o 
  -4   1  18        6.52        9.43      2.45 o 
  -3   1  18        5.72        7.36      1.76 o 
  -2   1  18        0.99        0.42      1.48 o 
  -1   1  18       14.00       17.50      1.72 o 
   0   1  18        4.70        9.09      1.44 o 
   1   1  18        8.29        5.26      1.26 o 
   2   1  18        9.20        8.52      1.36 o 
   3   1  18        0.08       -1.21      1.21 o 
   4   1  18        1.04       -0.85      1.32 o 
   5   1  18        5.32        6.04      1.52 o 
   6   1  18        1.83        0.70      1.46 o 
   7   1  18        2.55        3.47      1.76 o 
  -4   2  18        2.06        4.03      3.07 o 
  -3   2  18       14.51       16.08      2.28 o 
  -2   2  18       15.23       18.97      2.04 o 
  -1   2  18        3.12        4.59      1.53 o 
   0   2  18        0.01       -0.71      1.17 o 
   1   2  18        0.44       -1.69      1.69 o 
   2   2  18       31.48       30.54      2.06 o 
   3   2  18        6.51        7.19      1.43 o 
   4   2  18        5.74        5.52      1.58 o 
   5   2  18       33.72       42.63      2.89 o 
   6   2  18        7.07        4.07      1.89 o 
   7   2  18        6.87        7.19      1.90 o 
  -4   3  18        0.17       -2.14      2.82 o 
  -3   3  18        9.78       12.59      3.26 o 
  -2   3  18        0.25       -0.62      3.41 o 
  -1   3  18        2.81        3.12      1.61 o 
   0   3  18       14.80       13.80      1.71 o 
   1   3  18       54.77       42.61      2.75 o 
   2   3  18        9.17        7.93      1.66 o 
   3   3  18      107.92      119.95      3.85 o 
   4   3  18      188.03      218.61      5.45 o 
   5   3  18       16.59       12.38      1.99 o 
   6   3  18       45.53       46.91      3.63 o 
   7   3  18       21.91       19.09      2.83 o 
   8   3  18        2.18        9.29      4.96 o 
  -4   4  18        1.12        1.24      3.07 o 
  -3   4  18        1.41       -1.33      2.82 o 
  -2   4  18        8.81        3.91      2.82 o 
  -1   4  18        0.74       -2.38      2.38 o 
   0   4  18        0.36       -1.55      1.55 o 
   1   4  18       10.54        8.98      1.86 o 
   2   4  18        1.36        0.38      1.61 o 
   3   4  18       19.27       23.28      3.22 o 
   4   4  18        2.05        5.88      1.86 o 
   5   4  18       24.41       30.45      2.76 o 
   6   4  18       13.16       17.98      3.50 o 
   7   4  18        1.22       -1.55      3.07 o 
   8   4  18        4.29        7.69      3.70 o 
  -3   5  18       26.67       29.07      4.38 o 
  -2   5  18       14.17       17.66      3.70 o 
  -1   5  18        3.31        1.55      3.41 o 
   0   5  18        1.55        1.28      2.00 o 
   1   5  18        0.46        1.55      2.19 o 
   2   5  18        2.23        4.96      2.63 o 
   3   5  18        6.88        8.67      2.63 o 
   4   5  18       29.74       33.02      3.70 o 
   5   5  18        1.31        0.00      3.10 o 
   6   5  18       80.01      100.09      9.91 o 
   7   5  18       52.02       68.02      8.67 o 
  -3   6  18        0.03       -3.72      3.72 o 
  -2   6  18       16.97       34.24      4.38 o 
  -1   6  18        7.25       12.98      3.72 o 
   0   6  18        3.41        1.45      2.15 o 
   1   6  18       21.37       26.19      5.26 o 
   2   6  18       19.70       26.91      6.50 o 
   3   6  18       17.68       21.63      3.26 o 
   4   6  18       24.94       26.15      3.50 o 
   5   6  18        0.64       -0.73      2.38 o 
   6   6  18        2.35        3.72      3.07 o 
   7   6  18       13.78       16.36      3.70 o 
  -2   7  18        2.77        1.49      2.18 o 
  -1   7  18        0.22       -0.14      1.62 o 
   0   7  18        0.24        0.00      1.80 o 
   1   7  18       14.64       12.78      2.43 o 
   2   7  18       15.40       15.66      2.25 o 
   3   7  18        4.41        6.81      1.86 o 
   4   7  18       21.16       21.22      3.50 o 
   5   7  18        4.19        3.72      2.82 o 
   6   7  18        0.18       -1.86      2.82 o 
   7   7  18        4.48        5.57      6.19 o 
  -1   8  18        0.24        0.71      2.25 o 
   0   8  18        0.51        0.53      1.80 o 
   1   8  18        3.67       -0.69      3.23 o 
   2   8  18       24.61       22.95      2.55 o 
   3   8  18        5.50        7.39      2.18 o 
   4   8  18        0.42        4.69      1.80 o 
   5   8  18        0.28        4.17      1.93 o 
   6   8  18        0.10       -1.71      1.86 o 
   7   8  18        2.17        3.10      3.07 o 
   0   9  18        3.15        4.62      1.93 o 
   1   9  18        2.87        1.24      2.63 o 
   2   9  18        3.28        0.43      1.86 o 
   3   9  18        2.62        1.11      1.93 o 
   4   9  18        9.90       15.26      4.58 o 
   5   9  18        0.00        5.12      1.93 o 
   6   9  18        2.72        5.74      3.26 o 
   1  10  18        0.13       -0.76      2.82 o 
   2  10  18        0.00        0.31      3.07 o 
   3  10  18        1.19        4.03      5.88 o 
   4  10  18        8.80        5.82      3.26 o 
   5  10  18       10.25       11.48      7.43 o 
   0  -8  19        0.58        0.33      2.63 o 
  -2  -7  19       10.74        9.20      3.10 o 
  -1  -7  19        0.25       -1.02      2.18 o 
   0  -7  19       13.06       13.14      2.70 o 
   1  -7  19        1.35        0.15      2.25 o 
   2  -7  19        1.40       -0.45      2.15 o 
  -3  -6  19        4.30        4.34      2.97 o 
  -2  -6  19        0.16        0.67      2.52 o 
  -1  -6  19        0.92        1.01      3.45 o 
   0  -6  19        1.22        0.18      2.25 o 
   1  -6  19        4.69        7.53      2.30 o 
   2  -6  19       20.17       22.11      3.11 o 
   3  -6  19        4.27        2.22      2.52 o 
   4  -6  19        0.20       -2.48      3.10 o 
  -3  -5  19        2.47        3.22      3.09 o 
  -2  -5  19        3.10        7.43      4.65 o 
  -1  -5  19        9.50        8.48      2.62 o 
   0  -5  19       15.35        9.04      2.55 o 
   1  -5  19       13.88       17.39      2.68 o 
   2  -5  19        0.02        3.31      2.30 o 
   3  -5  19       10.18       16.16      2.77 o 
   4  -5  19        1.71        3.10      3.10 o 
  -4  -4  19        0.09       -1.07      2.32 o 
  -3  -4  19        2.38        2.42      3.34 o 
  -2  -4  19        0.22        3.60      2.60 o 
  -1  -4  19        0.00       -0.04      1.60 o 
   0  -4  19        1.17        0.40      1.60 o 
   1  -4  19        0.03       -1.50      1.50 o 
   2  -4  19        1.52        3.16      1.76 o 
   3  -4  19        9.83       10.78      2.57 o 
   4  -4  19        0.02       -0.86      4.34 o 
   5  -4  19        5.21       10.53      3.72 o 
  -4  -3  19        0.11       -1.92      1.92 o 
  -3  -3  19        0.36        2.75      2.05 o 
  -2  -3  19        6.12        9.60      2.08 o 
  -1  -3  19        0.23        2.76      1.42 o 
   0  -3  19        5.76        2.01      1.44 o 
   1  -3  19        0.01        1.09      1.36 o 
   2  -3  19       15.99       12.55      2.05 o 
   3  -3  19       31.94       34.22      4.56 o 
   4  -3  19        8.56        9.04      2.22 o 
   5  -3  19        0.25       -1.86      2.19 o 
   6  -3  19        0.47        2.79      2.63 o 
  -4  -2  19        8.20        9.93      2.49 o 
  -3  -2  19        0.56        0.34      2.59 o 
  -2  -2  19       23.91       33.93      5.54 o 
  -1  -2  19        8.83        7.53      1.63 o 
   0  -2  19        2.66        5.53      1.38 o 
   1  -2  19        0.80       -1.32      1.32 o 
   2  -2  19        2.58        0.12      1.38 o 
   3  -2  19        0.68        2.98      1.48 o 
   4  -2  19        0.26        2.31      1.68 o 
   5  -2  19        1.85        2.48      1.72 o 
   6  -2  19        1.23        2.79      2.63 o 
  -4  -1  19        6.19        5.48      1.61 o 
  -3  -1  19       14.79       13.91      1.92 o 
  -2  -1  19        0.04       -1.03      2.86 o 
  -1  -1  19        0.25        2.46      1.51 o 
   0  -1  19        2.47        2.23      1.36 o 
   1  -1  19        7.38       12.07      1.65 o 
   2  -1  19        1.78        2.92      1.53 o 
   3  -1  19        4.40        7.36      1.61 o 
   4  -1  19       15.93       16.95      2.26 o 
   5  -1  19        0.56       -1.68      1.68 o 
   6  -1  19        9.51        8.77      2.90 o 
  -4   0  19        0.61       -0.09      1.63 o 
  -3   0  19        2.08       -0.41      1.53 o 
  -2   0  19       26.34       26.58      3.19 o 
  -1   0  19       16.26       20.10      1.59 o 
   0   0  19        0.67       -1.13      1.13 o 
   1   0  19       28.35       29.23      1.82 o 
   2   0  19       54.74       53.65      2.21 o 
   3   0  19        0.38       -1.15      1.15 o 
   4   0  19        5.81        5.91      1.79 o 
   5   0  19        0.00       -1.30      1.68 o 
   6   0  19        0.01       -1.76      1.76 o 
   7   0  19        1.75        2.82      2.42 o 
  -4   1  19        2.41       -1.61      3.42 o 
  -3   1  19       15.83       19.80      4.33 o 
  -2   1  19        3.20        5.06      1.52 o 
  -1   1  19        5.59        6.09      1.39 o 
   0   1  19        1.56        0.04      1.14 o 
   1   1  19        0.08       -1.23      1.23 o 
   2   1  19        2.10        1.48      1.28 o 
   3   1  19       12.10       10.91      1.39 o 
   4   1  19        7.97        7.88      1.46 o 
   5   1  19       11.52       10.42      1.63 o 
   6   1  19        0.00       -1.36      1.36 o 
   7   1  19        8.73       11.02      1.92 o 
  -4   2  19        0.18       -2.63      2.63 o 
  -3   2  19        3.01        1.42      2.25 o 
  -2   2  19        2.41        4.35      1.86 o 
  -1   2  19        8.04        6.96      1.68 o 
   0   2  19       25.64       26.45      2.50 o 
   1   2  19        0.08        2.18      2.57 o 
   2   2  19       58.87       59.28      2.65 o 
   3   2  19       89.43       97.59      3.09 o 
   4   2  19        0.52        0.94      1.52 o 
   5   2  19       16.68       12.49      2.15 o 
   6   2  19        0.05        0.27      1.58 o 
   7   2  19        4.00       -0.87      1.85 o 
  -3   3  19       18.02       19.00      5.88 o 
  -2   3  19       15.07       12.64      3.26 o 
  -1   3  19        2.04       -0.14      1.68 o 
   0   3  19        9.62       10.16      1.55 o 
   1   3  19        0.05       -1.38      1.38 o 
   2   3  19        2.63       -0.21      1.59 o 
   3   3  19        9.07        8.64      1.67 o 
   4   3  19        0.51        1.64      1.59 o 
   5   3  19        2.25        3.19      1.76 o 
   6   3  19        0.77       -0.89      1.79 o 
   7   3  19        0.13       -2.25      2.25 o 
  -3   4  19        1.65        0.33      3.72 o 
  -2   4  19        0.81       -0.57      2.82 o 
  -1   4  19        5.24        2.79      2.63 o 
   0   4  19        5.30        5.16      2.15 o 
   1   4  19        0.49        1.70      2.00 o 
   2   4  19        3.48        1.18      1.68 o 
   3   4  19        7.63        3.56      1.86 o 
   4   4  19        2.71        4.20      1.92 o 
   5   4  19       39.62       52.35      5.26 o 
   6   4  19        0.66        6.90      3.26 o 
   7   4  19        0.27       -2.17      3.41 o 
  -3   5  19        1.47       -3.07      3.07 o 
  -2   5  19       11.68       12.89      4.96 o 
  -1   5  19        3.63        2.23      2.25 o 
   0   5  19        0.35        1.03      2.15 o 
   1   5  19        0.15       -0.93      2.79 o 
   2   5  19        0.84       -0.96      2.38 o 
   3   5  19        0.13       -2.38      2.38 o 
   4   5  19        5.57        3.72      2.63 o 
   5   5  19        1.49       -0.95      2.82 o 
   6   5  19        0.61        7.06      3.26 o 
   7   5  19       20.66       28.33      6.81 o 
  -2   6  19       19.77       21.71      4.65 o 
  -1   6  19       13.89       17.50      2.86 o 
   0   6  19        3.89       -0.93      2.63 o 
   1   6  19        2.62        4.03      2.63 o 
   2   6  19       24.68       27.81      3.70 o 
   3   6  19        0.80        1.18      2.38 o 
   4   6  19       16.20       25.03      4.34 o 
   5   6  19        5.06        2.91      2.82 o 
   6   6  19        1.29        5.53      3.26 o 
   7   6  19        8.60       19.68      4.65 o 
  -1   7  19        0.05       -1.71      1.71 o 
   0   7  19        4.24        2.79      3.07 o 
   1   7  19       20.32       29.39      7.43 o 
   2   7  19       18.45       20.94      4.03 o 
   3   7  19       24.36       26.90      3.70 o 
   4   7  19        0.70        5.88      3.07 o 
   5   7  19        3.46        6.19      4.96 o 
   6   7  19        0.00       -1.55      3.07 o 
   0   8  19        0.21       -0.25      1.93 o 
   1   8  19        5.63        9.03      2.40 o 
   2   8  19        4.40        4.58      1.93 o 
   3   8  19        1.79       -1.77      1.80 o 
   4   8  19        2.07        0.27      1.80 o 
   5   8  19        2.29        1.23      1.86 o 
   6   8  19        0.03        0.31      3.07 o 
   1   9  19        0.30        0.00      2.63 o 
   2   9  19        1.88       -3.41      3.41 o 
   3   9  19        2.09       -1.81      3.41 o 
   4   9  19        9.60       11.77      3.50 o 
   5   9  19       65.57       78.36      6.13 o 
   0  -7  20        0.00        0.24      2.63 o 
  -2  -6  20        0.02        0.80      3.10 o 
  -1  -6  20       11.48       11.85      3.42 o 
   0  -6  20       12.16       15.08      3.00 o 
   1  -6  20        1.36        0.67      2.35 o 
   2  -6  20        8.16        9.87      2.68 o 
  -2  -5  20        3.98        3.59      3.72 o 
  -1  -5  20        7.63       10.03      3.09 o 
   0  -5  20        0.00        1.98      2.25 o 
   1  -5  20        0.03       -1.83      2.14 o 
   2  -5  20        0.01        1.81      2.30 o 
   3  -5  20        4.37        3.10      3.10 o 
   4  -5  20        1.14        0.00      3.10 o 
  -3  -4  20        8.91       11.09      3.93 o 
  -2  -4  20        8.34       12.63      2.24 o 
  -1  -4  20       18.36       16.78      2.69 o 
   0  -4  20       11.84       10.88      2.14 o 
   1  -4  20       11.56       14.67      2.68 o 
   2  -4  20       29.42       31.66      3.73 o 
   3  -4  20        2.25        1.24      2.77 o 
   4  -4  20        0.35        3.10      3.10 o 
  -3  -3  20        6.02        2.39      2.08 o 
  -2  -3  20       32.99       46.77      4.38 o 
  -1  -3  20        7.07        5.74      2.32 o 
   0  -3  20        0.17        0.28      1.50 o 
   1  -3  20        1.43        0.76      1.62 o 
   2  -3  20        7.86        8.13      1.92 o 
   3  -3  20       15.90       27.09      3.62 o 
   4  -3  20        6.70        6.12      4.11 o 
   5  -3  20        0.35       -0.56      2.79 o 
  -3  -2  20        9.67        6.26      2.36 o 
  -2  -2  20       19.98       27.84      2.72 o 
  -1  -2  20        0.09        1.84      1.48 o 
   0  -2  20        8.24        7.79      1.47 o 
   1  -2  20        8.77        6.89      1.63 o 
   2  -2  20        0.01        3.86      2.21 o 
   3  -2  20        8.35        7.95      1.61 o 
   4  -2  20        3.18        3.85      1.79 o 
   5  -2  20        0.02       -1.55      2.79 o 
  -3  -1  20        0.11       -1.02      3.96 o 
  -2  -1  20       13.71       15.00      3.49 o 
  -1  -1  20        4.12        5.11      1.61 o 
   0  -1  20        0.01        1.10      1.53 o 
   1  -1  20        9.79        9.49      1.71 o 
   2  -1  20        4.29        1.23      1.51 o 
   3  -1  20        0.53        0.83      1.53 o 
   4  -1  20        0.02        0.06      2.06 o 
   5  -1  20        0.12       -1.70      1.70 o 
   6  -1  20        3.52        3.51      2.15 o 
  -3   0  20        0.39        0.60      1.62 o 
  -2   0  20        0.87       -0.49      1.51 o 
  -1   0  20        0.10       -0.66      1.13 o 
   0   0  20        1.59        2.11      1.17 o 
   1   0  20        9.04        5.83      1.42 o 
   2   0  20       16.40       12.99      1.90 o 
   3   0  20        0.12       -1.42      1.42 o 
   4   0  20       25.06       31.64      4.47 o 
   5   0  20        2.16       -0.28      1.86 o 
   6   0  20        1.55        1.11      2.25 o 
  -3   1  20       13.62       18.98      2.11 o 
  -2   1  20        1.10        2.32      1.46 o 
  -1   1  20       12.32       16.96      2.03 o 
   0   1  20        2.06        0.03      1.26 o 
   1   1  20       28.58       28.03      1.99 o 
   2   1  20       17.91       21.75      1.66 o 
   3   1  20        0.12       -0.81      1.20 o 
   4   1  20        1.68       -0.98      1.37 o 
   5   1  20        0.74       -1.32      1.32 o 
   6   1  20        0.07       -1.48      1.48 o 
  -3   2  20        1.97        0.37      4.15 o 
  -2   2  20        3.77        5.89      1.87 o 
  -1   2  20        2.53        2.86      1.55 o 
   0   2  20        2.99        1.48      1.59 o 
   1   2  20        0.30       -1.26      1.26 o 
   2   2  20        0.44       -0.90      1.28 o 
   3   2  20        2.09        1.78      1.35 o 
   4   2  20       22.64       21.40      2.78 o 
   5   2  20       10.12       10.36      1.77 o 
   6   2  20        0.42       -1.44      1.71 o 
  -3   3  20        0.11       -2.17      3.07 o 
  -2   3  20        0.72        6.50      3.07 o 
  -1   3  20       17.33       20.09      3.13 o 
   0   3  20       13.26       12.05      2.50 o 
   1   3  20        0.26       -1.46      1.46 o 
   2   3  20       25.16       24.55      1.99 o 
   3   3  20       64.45       74.32      3.20 o 
   4   3  20       25.57       26.52      2.19 o 
   5   3  20        0.35       -1.80      1.80 o 
   6   3  20        5.35        5.99      2.53 o 
   7   3  20        0.04       -3.72      4.34 o 
  -2   4  20       10.28        9.25      3.26 o 
  -1   4  20        5.21        4.00      2.25 o 
   0   4  20        3.94        5.10      2.82 o 
   1   4  20        2.83        2.48      2.63 o 
   2   4  20        0.08       -2.19      2.19 o 
   3   4  20        1.99        0.13      1.68 o 
   4   4  20        1.52       -2.00      2.00 o 
   5   4  20        2.21        3.10      3.07 o 
   6   4  20        5.34        7.74      3.50 o 
  -2   5  20        0.79        3.10      3.72 o 
  -1   5  20        0.13        2.71      2.36 o 
   0   5  20        2.09       -1.24      3.72 o 
   1   5  20       11.17        7.58      2.82 o 
   2   5  20        0.48       -2.38      2.38 o 
   3   5  20       25.25       24.81      5.57 o 
   4   5  20       21.53       21.66      4.96 o 
   5   5  20        2.52       -3.10      3.10 o 
   6   5  20       96.80      128.48     14.87 o 
  -1   6  20       23.38       33.52      3.68 o 
   0   6  20        0.31       -0.10      5.26 o 
   1   6  20       23.33       22.45      3.50 o 
   2   6  20       18.06       20.52      3.72 o 
   3   6  20        2.08        4.34      2.82 o 
   4   6  20        1.38        0.00      2.63 o 
   5   6  20        0.21        0.00      3.10 o 
   6   6  20        1.30        5.62      4.03 o 
   0   7  20        0.86       -0.93      3.07 o 
   1   7  20        0.19        6.50      3.07 o 
   2   7  20        0.35        1.86      2.82 o 
   3   7  20        0.83        0.57      2.82 o 
   4   7  20        0.53       -2.63      2.63 o 
   5   7  20        0.46        0.93      3.07 o 
   6   7  20       10.41       11.77      3.94 o 
   1   8  20       11.63        9.17      2.80 o 
   2   8  20        7.19        5.86      2.25 o 
   3   8  20        2.12        1.07      1.93 o 
   4   8  20        1.16        7.12      3.07 o 
   5   8  20        0.50        7.60      3.26 o 
   3   9  20        0.00       -1.24      3.07 o 
  -1  -5  21        3.59        3.54      2.97 o 
   0  -5  21        0.91       -0.76      1.82 o 
   1  -5  21        2.66        2.01      2.30 o 
   2  -5  21        7.23        6.19      2.72 o 
  -2  -4  21        1.50        7.46      2.08 o 
  -1  -4  21        0.00        1.95      3.72 o 
   0  -4  21        2.42        2.57      2.10 o 
   1  -4  21        0.00       -2.28      2.28 o 
   2  -4  21        4.55        5.75      2.57 o 
   3  -4  21        1.74        5.87      3.26 o 
  -2  -3  21        6.86       15.43      2.40 o 
  -1  -3  21        2.21        3.83      2.32 o 
   0  -3  21        0.77        2.69      1.82 o 
   1  -3  21        2.05       -0.23      1.82 o 
   2  -3  21        1.92        1.60      1.92 o 
   3  -3  21       20.30       21.84      2.99 o 
   4  -3  21        9.79        9.29      2.63 o 
  -2  -2  21        1.18        2.09      2.05 o 
  -1  -2  21        5.49        7.17      1.85 o 
   0  -2  21       11.00       18.78      3.49 o 
   1  -2  21        0.00        0.01      1.51 o 
   2  -2  21        0.00       -0.04      1.74 o 
   3  -2  21        0.08       -0.32      2.04 o 
   4  -2  21        0.19       -1.28      2.19 o 
   5  -2  21        0.10       -2.79      2.79 o 
  -3  -1  21        0.97       -2.82      2.82 o 
  -2  -1  21        1.63       -3.28      4.20 o 
  -1  -1  21        7.65       12.38      1.87 o 
   0  -1  21        8.72       10.79      2.22 o 
   1  -1  21       21.88       25.97      5.51 o 
   2  -1  21        4.61        6.55      1.73 o 
   3  -1  21        2.44        3.14      1.79 o 
   4  -1  21        6.29        7.25      2.11 o 
   5  -1  21        0.02       -2.00      2.00 o 
  -3   0  21        1.49        0.96      3.72 o 
  -2   0  21       18.04       24.45      1.97 o 
  -1   0  21       37.24       48.61      2.24 o 
   0   0  21        4.03        7.23      1.97 o 
   1   0  21        3.49        2.21      1.71 o 
   2   0  21        1.33       -0.14      1.81 o 
   3   0  21        3.71        1.96      1.76 o 
   4   0  21        6.36        5.24      2.00 o 
   5   0  21        0.22        1.03      3.02 o 
  -2   1  21        7.63        7.89      1.65 o 
  -1   1  21       23.98       39.74      2.48 o 
   0   1  21        0.50       -0.49      1.40 o 
   1   1  21        6.12        5.45      1.39 o 
   2   1  21       11.01        9.42      1.43 o 
   3   1  21        0.58        1.22      1.36 o 
   4   1  21        3.86        4.77      1.62 o 
   5   1  21        3.63       -0.02      1.68 o 
   6   1  21        1.10       -0.83      2.15 o 
  -2   2  21        3.42       -2.25      2.25 o 
  -1   2  21        1.13        0.06      1.59 o 
   0   2  21        0.22       -1.52      1.62 o 
   1   2  21        1.70        1.29      1.46 o 
   2   2  21       10.50        9.21      1.55 o 
   3   2  21       10.35        3.99      1.58 o 
   4   2  21        1.44       -0.47      1.52 o 
   5   2  21        0.00       -1.51      1.51 o 
   6   2  21        0.09       -1.79      1.79 o 
  -2   3  21        2.54        2.17      3.07 o 
  -1   3  21        0.05       -0.67      1.92 o 
   0   3  21        1.43        1.45      2.15 o 
   1   3  21        0.07       -0.07      1.71 o 
   2   3  21        0.15       -1.50      1.50 o 
   3   3  21        4.84        4.76      1.66 o 
   4   3  21        3.21        2.40      1.58 o 
   5   3  21        6.40        3.62      1.78 o 
   6   3  21        4.21        4.98      2.61 o 
  -1   4  21        0.40        2.17      2.85 o 
   0   4  21        5.83        5.26      3.07 o 
   1   4  21        2.56        1.86      2.63 o 
   2   4  21       12.84       14.47      3.26 o 
   3   4  21       25.36       28.54      3.08 o 
   4   4  21        0.32       -2.15      2.15 o 
   5   4  21       22.76       23.80      3.94 o 
   6   4  21        6.06        2.85      3.72 o 
  -1   5  21        0.09        2.27      2.50 o 
   0   5  21        7.94       18.58      5.57 o 
   1   5  21        2.91        2.17      2.63 o 
   2   5  21        0.06       -2.17      2.63 o 
   3   5  21        0.18        3.29      2.82 o 
   4   5  21        0.03       -2.63      2.63 o 
   5   5  21        8.50        0.31      3.07 o 
   6   5  21       15.33       40.11     13.01 o 
   0   6  21        4.17        0.31      3.07 o 
   1   6  21        3.38        3.41      3.07 o 
   2   6  21        2.46       -3.38      3.72 o 
   3   6  21        0.14       -2.63      2.63 o 
   4   6  21       13.23       15.91      3.50 o 
   5   6  21        1.53       -3.53      5.57 o 
   1   7  21        8.94       15.22      4.03 o 
   2   7  21       14.56       15.30      7.12 o 
   3   7  21        7.57        3.72      3.07 o 
   4   7  21        0.30       -2.48      3.07 o 
   5   7  21        1.29        0.00      4.34 o 
   0  -4  22        1.53        0.84      2.25 o 
   1  -4  22        0.51        0.54      2.45 o 
   2  -4  22        5.20        1.94      3.41 o 
  -1  -3  22        1.18        1.03      1.89 o 
   0  -3  22        0.17       -0.14      2.37 o 
   1  -3  22        0.79       -1.00      1.86 o 
   2  -3  22        0.15        2.07      1.98 o 
   3  -3  22       13.66       17.96      4.96 o 
  -1  -2  22        1.59        6.30      1.83 o 
   0  -2  22        4.54        8.73      2.90 o 
   1  -2  22        0.24       -0.41      1.78 o 
   2  -2  22        0.03        0.62      1.89 o 
   3  -2  22        3.43        1.32      3.52 o 
   4  -2  22        2.01       -0.62      2.63 o 
  -1  -1  22        2.13        3.80      1.79 o 
   0  -1  22        4.95        4.05      3.04 o 
   1  -1  22        0.41       -0.31      1.64 o 
   2  -1  22        1.23        2.89      1.65 o 
   3  -1  22        0.02        0.09      1.79 o 
   4  -1  22        0.34        1.65      2.15 o 
  -1   0  22        0.05       -0.21      1.85 o 
   0   0  22        2.79       -0.16      1.92 o 
   1   0  22        5.15        7.43      1.92 o 
   2   0  22        2.10       -0.10      1.59 o 
   3   0  22        0.01       -1.79      1.79 o 
   4   0  22        1.39        2.93      2.00 o 
   5   0  22        2.95        2.17      2.79 o 
  -1   1  22        2.32        2.94      1.51 o 
   0   1  22        0.21        1.10      1.52 o 
   1   1  22        0.10        1.09      1.33 o 
   2   1  22        0.87        1.22      1.30 o 
   3   1  22        0.01       -0.59      1.49 o 
   4   1  22        0.04       -0.19      1.50 o 
   5   1  22        1.71        1.65      2.15 o 
  -1   2  22        0.32       -1.61      1.66 o 
   0   2  22        0.17        2.03      1.66 o 
   1   2  22        1.70        1.84      1.55 o 
   2   2  22        4.43        3.00      1.51 o 
   3   2  22        3.56        0.92      1.61 o 
   4   2  22        0.22        0.51      1.53 o 
   5   2  22        2.27       -0.69      1.63 o 
  -1   3  22       10.74       14.73      2.55 o 
   0   3  22       30.69       62.61      6.81 o 
   1   3  22        1.29       -1.31      1.92 o 
   2   3  22        9.19       11.12      1.91 o 
   3   3  22        4.53        2.38      1.68 o 
   4   3  22        0.41        0.36      1.59 o 
   5   3  22        0.80       -1.76      2.00 o 
   0   4  22       10.12       12.70      3.50 o 
   1   4  22        4.99        5.57      3.07 o 
   2   4  22        0.26       -2.32      2.32 o 
   3   4  22        2.48       -0.19      2.88 o 
   4   4  22        0.85       -2.08      2.08 o 
   5   4  22        1.14        1.43      3.90 o 
   0   5  22        0.77        4.03      3.07 o 
   1   5  22        0.01        6.50      3.41 o 
   2   5  22        1.40        4.96      3.07 o 
   3   5  22        1.90       -3.72      4.03 o 
   4   5  22        0.20       -2.63      2.63 o 
   1   6  22        9.09       11.77      3.50 o 
   2   6  22        3.87        0.93      3.07 o 
   3   6  22        0.02        1.86      4.34 o 
   4   6  22        0.00       -2.38      2.82 o 
   1  -2  23        0.10        0.62      2.63 o 
   2  -2  23        0.75       -2.97      2.97 o 
   0  -1  23        3.27        6.70      2.13 o 
   1  -1  23       13.98       20.03      2.55 o 
   2  -1  23        0.82        0.20      1.73 o 
   3  -1  23        2.34        5.01      2.57 o 
   0   0  23        1.40        3.16      2.05 o 
   1   0  23        0.45        1.03      1.97 o 
   2   0  23        5.01        7.49      1.99 o 
   3   0  23        0.07        0.02      1.89 o 
   0   1  23        0.22       -0.72      1.46 o 
   1   1  23        8.44       11.92      1.92 o 
   2   1  23        0.25        0.48      1.42 o 
   3   1  23        0.43        1.41      2.00 o 
   4   1  23        0.29        4.34      3.72 o 
   0   2  23        0.36       -0.23      1.85 o 
   1   2  23       15.14       17.12      2.18 o 
   2   2  23       13.89       16.06      1.87 o 
   3   2  23        0.96        1.69      1.65 o 
   4   2  23        0.00       -2.63      2.63 o 
   1   3  23        7.57        9.16      2.36 o 
   2   3  23        6.55        5.63      2.07 o 
   3   3  23        1.45       -0.78      1.79 o 
   4   3  23        0.03       -0.62      3.72 o 
   1   4  23        0.12        0.62      3.72 o 
   2   4  23        0.72       -2.25      2.25 o 
   3   4  23        1.65       -1.97      1.97 o 
                                                 
